# Supplementary material for: Immune modulation underpins the anti‐cancer activity of HDAC inhibitors
Source: Mol Oncol. 2021 May 1;15(12):3280–98. doi: 10.1002/1878-0261.12953 (PMC8637571; doi:10.1002/1878-0261.12953)
Supplement: Supplementary file 8 — Dataset S1. List of up‐ and down‐regulated genes after HDAC inhibition in SW620 cells identified from the RNA‐seq analysis. [file MOL2-15-3280-s008.xlsx]

## Sheet: Sheet1
baseMean	log2FoldChange	padj	ENSEMBL	SYMBOL
340.448	4.3791	1.79444e-66	ENSG00000198959	TGM2
294.426	4.66574	4.10866e-63	ENSG00000142623	PADI1
559.656	3.36935	8.53545e-51	ENSG00000167680	SEMA6B
1259.82	2.67377	7.28656e-49	ENSG00000169129	AFAP1L2
445.338	3.74231	6.34919e-48	ENSG00000145703	IQGAP2
2645.3	2.92265	9.53181e-46	ENSG00000135074	ADAM19
241.777	3.36431	1.17366e-45	ENSG00000159337	PLA2G4D
551.78	3.80233	1.5807e-44	ENSG00000062038	CDH3
7111.5	1.5452	2.5018e-44	ENSG00000131746	TNS4
256.493	5.46813	8.42702e-44	ENSG00000104967	NOVA2
397.676	3.02566	1.41039e-42	ENSG00000090530	P3H2
1166.24	2.85322	1.77953e-42	ENSG00000146674	IGFBP3
311.575	2.94705	8.28823e-41	ENSG00000124882	EREG
257.493	3.04419	1.46678e-40	ENSG00000105255	FSD1
300.596	2.80666	1.65201e-40	ENSG00000231826	LINC01819
279.973	4.03372	4.03589e-40	ENSG00000145864	GABRB2
1142.03	1.88306	5.05274e-39	ENSG00000163536	SERPINI1
300.003	2.83004	5.05274e-39	ENSG00000137819	PAQR5
715.47	-1.89811	1.41056e-38	ENSG00000166035	LIPC
240.119	4.15171	4.64128e-38	ENSG00000135547	HEY2
488.98	2.8479	1.89615e-37	ENSG00000130294	KIF1A
674.911	2.29788	4.86067e-37	ENSG00000119125	GDA
470.173	2.68408	5.51968e-37	ENSG00000120149	MSX2
318.662	3.23269	1.60694e-36	ENSG00000124762	CDKN1A
928.525	2.03461	2.00448e-36	ENSG00000183688	RFLNB
1447.1	1.8985	2.27079e-36	ENSG00000196562	SULF2
819.993	1.70422	6.28108e-36	ENSG00000053747	LAMA3
689.112	2.59433	3.76163e-35	ENSG00000139626	ITGB7
167.97	4.14371	3.45863e-34	ENSG00000143028	SYPL2
8106.62	1.68316	1.58127e-33	ENSG00000136068	FLNB
467.846	2.148	1.87731e-33	ENSG00000137331	IER3
148.178	-3.46808	9.16997e-33	ENSG00000255545	LOC283177
624.531	2.8662	1.25852e-32	ENSG00000143320	CRABP2
549.301	3.9489	1.69677e-32	ENSG00000130477	UNC13A
189.526	3.62453	2.3038e-32	ENSG00000257242	LINC01619
647.764	1.98374	2.57169e-32	ENSG00000198624	CCDC69
240.396	3.32996	1.30119e-31	ENSG00000005471	ABCB4
614.682	1.99957	1.33036e-31	ENSG00000237515	SHISA9
1012.07	2.94268	1.56716e-31	ENSG00000108932	SLC16A6
434.212	2.65131	1.60233e-31	ENSG00000141540	TTYH2
221.177	2.67283	2.58849e-31	ENSG00000188015	S100A3
1730.98	1.70416	2.59033e-31	ENSG00000173334	TRIB1
248.37	4.01124	2.77176e-31	ENSG00000104833	TUBB4A
227.174	3.31619	3.24473e-31	ENSG00000261092	LINC02178
7377.21	1.54854	4.94182e-31	ENSG00000166833	NAV2
187.967	3.78124	2.30931e-30	ENSG00000116014	KISS1R
1684.32	1.75029	3.11499e-30	ENSG00000085563	ABCB1
1112.77	1.79135	5.95842e-30	ENSG00000134954	ETS1
434.038	2.6478	6.60548e-30	ENSG00000187688	TRPV2
962.912	2.85716	1.61149e-29	ENSG00000180644	PRF1
3513.28	1.44942	3.48738e-29	ENSG00000105854	PON2
113.586	4.32402	6.28212e-29	ENSG00000149633	KIAA1755
317.577	3.17677	1.03004e-28	ENSG00000164946	FREM1
175.554	2.90467	1.22273e-28	ENSG00000267535	LINC00868
179.932	3.32086	7.99868e-28	ENSG00000129451	KLK10
287.412	3.15437	1.0258e-27	ENSG00000105048	TNNT1
479.854	2.2658	3.37392e-27	ENSG00000244617	ASPRV1
111.199	4.11596	4.28118e-27	ENSG00000088002	SULT2B1
83.4434	4.73414	5.96037e-27	ENSG00000239713	APOBEC3G
171.998	4.31299	6.1489e-27	ENSG00000131686	CA6
770.153	2.25095	6.65422e-27	ENSG00000090382	LYZ
351.374	3.00132	7.63141e-27	ENSG00000135046	ANXA1
578.737	3.31377	1.1695e-26	ENSG00000164764	SBSPON
1432.18	2.43854	1.1695e-26	ENSG00000089327	FXYD5
112.834	3.96819	1.47171e-26	ENSG00000135960	EDAR
353.161	2.37903	1.66895e-26	ENSG00000111199	TRPV4
631.612	2.19499	1.75395e-26	ENSG00000136111	TBC1D4
412.191	2.36628	1.77271e-26	ENSG00000197943	PLCG2
1735.12	1.41133	2.84977e-26	ENSG00000127507	ADGRE2
100.4	4.96978	9.33085e-26	ENSG00000024422	EHD2
1003.02	1.70131	1.18477e-25	ENSG00000180448	ARHGAP45
306.865	1.98633	1.19949e-25	ENSG00000122574	WIPF3
312.173	2.24523	2.25738e-25	ENSG00000185585	OLFML2A
1156.33	2.70266	6.10116e-25	ENSG00000015413	DPEP1
147.887	3.2787	7.99148e-25	ENSG00000124466	LYPD3
136.285	2.78073	9.30807e-25	ENSG00000172927	MYEOV
6819.02	1.16976	9.84302e-25	ENSG00000138119	MYOF
171.571	2.31119	1.01282e-24	ENSG00000019186	CYP24A1
262.366	2.57567	1.74192e-24	ENSG00000060656	PTPRU
619.037	3.17681	2.98887e-24	ENSG00000122877	EGR2
1302.73	2.52078	5.99518e-24	ENSG00000108244	KRT23
219.328	2.72486	7.39919e-24	ENSG00000074370	ATP2A3
878.564	2.49676	1.56399e-23	ENSG00000164458	TBXT
98.7356	5.04916	1.81693e-23	ENSG00000163599	CTLA4
1509.2	1.46712	3.12696e-23	ENSG00000087842	PIR
283.449	2.22154	3.35773e-23	ENSG00000150995	ITPR1
169.269	2.5857	4.46791e-23	ENSG00000119771	KLHL29
679.792	1.95723	5.55316e-23	ENSG00000167895	TMC8
98.7815	3.88381	8.3873e-23	ENSG00000104888	SLC17A7
2546.31	2.0575	1.02004e-22	ENSG00000100097	LGALS1
181.828	2.33998	1.65171e-22	ENSG00000171951	SCG2
491.365	2.11212	9.4765e-22	ENSG00000134531	EMP1
112.728	3.76825	1.09069e-21	ENSG00000169894	MUC3A
420.313	2.46505	1.16288e-21	ENSG00000102879	CORO1A
612.962	1.41436	2.05935e-21	ENSG00000185761	ADAMTSL5
375.057	2.18874	3.78697e-21	ENSG00000185567	AHNAK2
875.066	2.45257	3.92436e-21	ENSG00000105426	PTPRS
168.222	2.68545	6.2383e-21	ENSG00000141574	SECTM1
110.065	3.14771	8.66303e-21	ENSG00000153162	BMP6
16685.2	1.57784	1.0893e-20	ENSG00000178209	PLEC
128.568	3.31486	1.10864e-20	ENSG00000162490	DRAXIN
8044.73	1.74282	1.35151e-20	ENSG00000182957	SPATA13
1100.5	-1.33394	1.58266e-20	ENSG00000073849	ST6GAL1
87.3974	3.59553	3.2408e-20	ENSG00000008513	ST3GAL1
189.529	3.01302	4.54483e-20	ENSG00000163629	PTPN13
279.178	1.93166	6.52587e-20	ENSG00000070404	FSTL3
295.71	1.88754	7.24587e-20	ENSG00000155629	PIK3AP1
2228.15	1.77702	8.2143e-20	ENSG00000028137	TNFRSF1B
80.5098	4.23077	1.24123e-19	ENSG00000118777	ABCG2
712.583	1.8332	1.75157e-19	ENSG00000168453	HR
3894.72	1.38236	2.06714e-19	ENSG00000111885	MAN1A1
581.287	1.72056	3.95129e-19	ENSG00000100979	PLTP
776.419	2.00544	4.84712e-19	ENSG00000184828	ZBTB7C
216.657	1.97653	5.11776e-19	ENSG00000130270	ATP8B3
118.746	2.67043	5.12121e-19	ENSG00000168993	CPLX1
718.483	1.58148	6.07819e-19	ENSG00000057657	PRDM1
738.42	2.33729	1.10836e-18	ENSG00000151834	GABRA2
121.539	5.41069	1.29951e-18	ENSG00000105696	TMEM59L
1147.54	1.35058	1.45613e-18	ENSG00000173442	EHBP1L1
522.121	1.53246	1.55509e-18	ENSG00000254453	NAV2-AS2
91.1352	3.82276	1.87016e-18	ENSG00000105088	OLFM2
65.6713	4.8068	1.91167e-18	ENSG00000189410	SH2D5
401.283	2.04192	2.00812e-18	ENSG00000101276	SLC52A3
71.3315	3.49383	2.51455e-18	ENSG00000171431	KRT20
2487.98	-1.30594	2.76946e-18	ENSG00000139292	LGR5
437.062	4.69111	7.35225e-18	ENSG00000105664	COMP
257.975	1.84802	7.78821e-18	ENSG00000226812	LOC105372629
766.452	1.52497	7.78821e-18	ENSG00000124126	PREX1
353.138	-2.73431	9.54698e-18	ENSG00000165194	PCDH19
369.92	2.03819	1.02063e-17	ENSG00000156453	PCDH1
72.7086	3.42962	1.95531e-17	ENSG00000119698	PPP4R4
1406.95	-1.49872	2.45197e-17	ENSG00000114861	FOXP1
78.3192	4.53107	2.66044e-17	ENSG00000173868	PHOSPHO1
208.041	2.78788	3.11664e-17	ENSG00000118971	CCND2
696.833	1.43176	4.12689e-17	ENSG00000100196	KDELR3
396.321	2.19407	4.39353e-17	ENSG00000129353	SLC44A2
93.0017	2.80616	8.68415e-17	ENSG00000188064	WNT7B
267.421	3.21175	9.11799e-17	ENSG00000182459	TEX19
70.1909	3.96599	1.22897e-16	ENSG00000132026	RTBDN
133.606	2.26305	1.31979e-16	ENSG00000137491	SLCO2B1
687.633	1.77473	1.69656e-16	ENSG00000134250	NOTCH2
38187.3	1.56884	2.15588e-16	ENSG00000105281	SLC1A5
664.427	1.39913	2.2396e-16	ENSG00000171444	MCC
8135.44	1.30106	3.96588e-16	ENSG00000039068	CDH1
206.83	5.74458	4.04084e-16	ENSG00000261949	GFY
297.796	-1.66278	5.42304e-16	ENSG00000131116	ZNF428
86.0391	2.98259	8.14838e-16	ENSG00000206075	SERPINB5
1967.01	1.83527	9.40802e-16	ENSG00000147883	CDKN2B
240.397	1.60617	9.75993e-16	ENSG00000148175	STOM
1910.73	1.54586	1.1313e-15	ENSG00000131620	ANO1
721.392	1.50743	1.59311e-15	ENSG00000151715	TMEM45B
14503.2	1.6421	1.95031e-15	ENSG00000091409	ITGA6
74.5074	3.15275	2.05101e-15	ENSG00000185477	GPRIN3
1957.62	1.11276	2.24389e-15	ENSG00000173702	MUC13
313.582	1.5987	2.45172e-15	ENSG00000100167	2003-09-01
403.688	1.62947	2.64366e-15	ENSG00000128394	APOBEC3F
153.541	1.96527	2.72112e-15	ENSG00000167549	CORO6
4042.02	1.21861	3.12299e-15	ENSG00000131016	AKAP12
2745.93	1.03105	3.12299e-15	ENSG00000125753	VASP
268.213	1.47354	3.71624e-15	ENSG00000075240	GRAMD4
79.1557	2.72945	3.8821e-15	ENSG00000164099	PRSS12
6109.19	1.43547	4.3686e-15	ENSG00000152818	UTRN
164.117	2.34112	4.64675e-15	ENSG00000095932	SMIM24
69.5063	3.09762	6.17618e-15	ENSG00000176399	DMRTA1
5041.65	0.981245	6.44898e-15	ENSG00000136158	SPRY2
105.219	2.67705	6.50847e-15	ENSG00000125657	TNFSF9
826.838	1.42323	6.7149e-15	ENSG00000178773	CPNE7
101.512	2.77086	7.42081e-15	ENSG00000116574	RHOU
3106.59	1.16873	1.14436e-14	ENSG00000143878	RHOB
3262.1	1.16214	1.15461e-14	ENSG00000144711	IQSEC1
122.778	2.27123	1.19507e-14	ENSG00000167748	KLK1
68.5326	4.82814	1.60454e-14	ENSG00000179292	TMEM151A
1519.23	1.39214	1.8906e-14	ENSG00000013588	GPRC5A
2782.6	1.11333	1.89495e-14	ENSG00000173905	GOLIM4
8499.44	0.942785	1.91078e-14	ENSG00000163814	CDCP1
86.8351	2.7178	2.06512e-14	ENSG00000130751	NPAS1
426.329	1.81271	2.08737e-14	ENSG00000116661	FBXO2
664.396	1.48374	2.27346e-14	ENSG00000244161	FLNB-AS1
178.521	2.02025	2.90825e-14	ENSG00000174672	BRSK2
103.367	2.40772	3.78159e-14	ENSG00000182809	CRIP2
72.0286	3.0378	4.23825e-14	ENSG00000183049	CAMK1D
228.786	1.71903	4.47194e-14	ENSG00000164076	CAMKV
102.915	2.46203	4.57197e-14	ENSG00000198915	RASGEF1A
55.1866	3.55564	5.07141e-14	ENSG00000157613	CREB3L1
446.032	-1.48894	5.42755e-14	ENSG00000253552	HOXA-AS2
90.8786	2.82671	5.84193e-14	ENSG00000116983	HPCAL4
307.996	1.47744	5.96374e-14	ENSG00000215246	LOC100506688
615.858	-1.42598	6.60998e-14	ENSG00000235194	PPP1R3E
89.0306	-2.40069	6.7443e-14	ENSG00000175329	ISX
81.5321	3.73486	7.50123e-14	ENSG00000125730	C3
351.153	1.42174	7.99595e-14	ENSG00000089127	OAS1
82.8415	2.60792	8.25213e-14	ENSG00000167105	TMEM92
4072.7	1.38511	8.25213e-14	ENSG00000181027	FKRP
579.928	1.3213	8.36675e-14	ENSG00000154783	FGD5
226.521	2.09829	8.47906e-14	ENSG00000184702	2005-09-01
5321.86	-1.03072	8.58943e-14	ENSG00000214022	REPIN1
1747.12	-1.24269	1.19889e-13	ENSG00000169683	LRRC45
113.823	2.23836	1.2079e-13	ENSG00000003989	SLC7A2
137.878	2.04862	1.26101e-13	ENSG00000069812	HES2
252.533	1.93025	1.50877e-13	ENSG00000107738	VSIR
702.7	1.2297	1.73539e-13	ENSG00000072832	CRMP1
289.449	1.94516	2.23855e-13	ENSG00000167244	IGF2
94.3893	2.98379	2.44556e-13	ENSG00000157303	SUSD3
1668.01	-1.04742	2.77684e-13	ENSG00000197702	PARVA
190.954	1.70633	2.83336e-13	ENSG00000101074	R3HDML
1376.83	1.31695	3.15093e-13	ENSG00000164951	PDP1
817.88	1.42692	3.26773e-13	ENSG00000103034	NDRG4
127.565	2.21683	3.58136e-13	ENSG00000176884	GRIN1
1324.67	-1.04453	3.58136e-13	ENSG00000111275	ALDH2
610.21	1.1461	3.70792e-13	ENSG00000182247	UBE2E2
72.1415	2.46289	4.35331e-13	ENSG00000027075	PRKCH
79.6936	2.3573	4.95775e-13	ENSG00000136869	TLR4
1696.16	-0.945081	5.04774e-13	ENSG00000174233	ADCY6
429.897	-1.28249	5.24487e-13	ENSG00000108984	MAP2K6
620.712	1.43269	5.25836e-13	ENSG00000205922	ONECUT3
1635.16	0.988185	5.93312e-13	ENSG00000170485	NPAS2
8654.07	1.41964	6.29232e-13	ENSG00000164733	CTSB
311.927	1.70346	1.04461e-12	ENSG00000006016	CRLF1
42.6297	3.77706	1.15585e-12	ENSG00000116701	NCF2
52.1278	3.25539	1.41689e-12	ENSG00000165935	SMCO2
465.836	-2.01168	1.42163e-12	ENSG00000160180	TFF3
46.1585	4.0663	1.7069e-12	ENSG00000185686	PRAME
290.029	2.52258	1.84666e-12	ENSG00000142173	COL6A2
110.114	3.37267	1.99198e-12	ENSG00000085552	IGSF9
2000.93	-1.61541	2.02286e-12	ENSG00000152104	PTPN14
4247.04	2.03751	2.07626e-12	ENSG00000130513	GDF15
4697.65	0.991288	2.10499e-12	ENSG00000110841	PPFIBP1
51.1151	3.44289	2.30492e-12	ENSG00000101842	VSIG1
78.6941	2.94895	2.39761e-12	ENSG00000188910	GJB3
5631.94	0.896133	2.43007e-12	ENSG00000134318	ROCK2
298.603	1.44859	2.53952e-12	ENSG00000127124	HIVEP3
177.257	-1.76666	2.9204e-12	ENSG00000204860	FAM201A
1656.93	1.13182	2.98682e-12	ENSG00000233532	LINC00460
246.525	2.23963	3.38332e-12	ENSG00000154065	ANKRD29
56.2423	4.00268	3.42745e-12	ENSG00000175274	TP53I11
73.5241	3.57961	3.64731e-12	ENSG00000198848	CES1
244.49	2.12824	5.69791e-12	ENSG00000135519	KCNH3
111.23	2.22879	6.33124e-12	ENSG00000145911	N4BP3
1031.51	1.19752	7.25219e-12	ENSG00000139725	RHOF
1191.26	-1.15619	7.63029e-12	ENSG00000170689	HOXB9
61.5596	3.12937	8.06567e-12	ENSG00000065717	TLE2
137.773	-1.65883	8.7042e-12	ENSG00000117009	KMO
281.12	1.35403	9.17238e-12	ENSG00000106789	CORO2A
76.9253	3.62129	9.66212e-12	ENSG00000170786	SDR16C5
1338.38	1.03814	1.1978e-11	ENSG00000135596	MICAL1
371.313	-1.3939	1.2014e-11	ENSG00000107821	KAZALD1
5329.99	1.1271	1.26358e-11	ENSG00000124942	AHNAK
585.326	-1.15512	1.33254e-11	ENSG00000254369	HOXA-AS3
124.052	2.3984	1.35368e-11	ENSG00000167646	DNAAF3
53.0822	3.62282	1.46773e-11	ENSG00000101331	CCM2L
50.5064	4.35491	1.49248e-11	ENSG00000169116	PARM1
954.216	1.24548	1.6539e-11	ENSG00000120318	ARAP3
465.882	1.70243	1.6659e-11	ENSG00000135363	LMO2
130.095	1.82289	1.74927e-11	ENSG00000129422	MTUS1
2631.31	1.05703	1.78937e-11	ENSG00000156515	HK1
111.091	-2.8272	1.81444e-11	ENSG00000123689	G0S2
445.022	1.39025	1.97041e-11	ENSG00000108821	COL1A1
81.7282	2.74224	2.01848e-11	ENSG00000198576	ARC
169.525	1.74702	2.03483e-11	ENSG00000064195	DLX3
3786.68	1.4704	2.04124e-11	ENSG00000095739	BAMBI
127.723	2.29089	2.11224e-11	ENSG00000105290	APLP1
319.717	-1.34478	2.15413e-11	ENSG00000160223	ICOSLG
152.188	1.88272	2.37385e-11	ENSG00000105514	RAB3D
473.384	1.70477	2.5548e-11	ENSG00000105289	TJP3
1559.86	2.10592	2.82276e-11	ENSG00000148180	GSN
1166.36	1.08909	2.88085e-11	ENSG00000179913	B3GNT3
130.923	2.41169	3.15753e-11	ENSG00000100292	HMOX1
351.204	-1.33696	3.53793e-11	ENSG00000129474	AJUBA
208.174	2.39138	3.67709e-11	ENSG00000126583	PRKCG
6664.97	0.948757	4.05872e-11	ENSG00000102554	KLF5
21878.2	1.09968	4.117e-11	ENSG00000130402	ACTN4
1059.52	1.55709	4.33189e-11	ENSG00000141337	ARSG
35.3252	4.13554	4.37863e-11	ENSG00000154096	THY1
2166.18	0.924385	4.57766e-11	ENSG00000148737	TCF7L2
819.327	1.05165	4.70227e-11	ENSG00000104728	ARHGEF10
659.709	1.75551	5.31427e-11	ENSG00000105357	MYH14
5494.75	1.09183	5.35205e-11	ENSG00000125844	RRBP1
264.01	1.23338	5.52834e-11	ENSG00000122378	PRXL2A
199.411	1.72528	5.61118e-11	ENSG00000132535	DLG4
113.359	1.81162	5.76731e-11	ENSG00000163884	KLF15
69.624	2.27277	6.02252e-11	ENSG00000107249	GLIS3
2184.3	0.861812	6.05e-11	ENSG00000106546	AHR
183.657	2.03365	6.05e-11	ENSG00000105409	ATP1A3
4712.82	1.01929	6.19773e-11	ENSG00000117984	CTSD
581.176	1.27865	6.30825e-11	ENSG00000151726	ACSL1
92.77	2.0652	6.44876e-11	ENSG00000167964	RAB26
1340.35	1.26625	6.51305e-11	ENSG00000182472	CAPN12
49.1722	3.5016	6.6361e-11	ENSG00000065618	COL17A1
2328.01	1.33731	6.6361e-11	ENSG00000072071	ADGRL1
879.889	1.34828	6.71628e-11	ENSG00000139329	LUM
746.384	1.07489	7.00226e-11	ENSG00000111261	MANSC1
45.4071	3.59173	7.33048e-11	ENSG00000111087	GLI1
56.3999	3.25378	7.87137e-11	ENSG00000141968	VAV1
663.312	1.36055	8.03448e-11	ENSG00000141934	PLPP2
39.5581	3.94007	8.06321e-11	ENSG00000160471	COX6B2
239.419	-1.26687	8.22808e-11	ENSG00000254402	LRRC24
15137.8	1.21264	8.39432e-11	ENSG00000117707	PROX1
248.98	1.55335	8.39432e-11	ENSG00000187595	ZNF385C
52.9271	4.16722	8.89296e-11	ENSG00000159784	FAM131B
131.244	1.89133	9.76838e-11	ENSG00000167994	RAB3IL1
2180.85	-0.916727	1.02837e-10	ENSG00000251143	LOC100128494
98.6746	2.4347	1.06255e-10	ENSG00000116016	EPAS1
3818.29	1.00269	1.09883e-10	ENSG00000068366	ACSL4
254.18	1.42156	1.12767e-10	ENSG00000162390	ACOT11
255.827	1.65199	1.17906e-10	ENSG00000187837	HIST1H1C
34.0545	4.43121	1.19645e-10	ENSG00000169035	KLK7
1100.11	1.13985	1.27431e-10	ENSG00000165868	HSPA12A
127.287	1.93475	1.32755e-10	ENSG00000168952	STXBP6
74.386	3.11139	1.42343e-10	ENSG00000213626	LBH
59.8121	-2.80476	1.52144e-10	ENSG00000100557	CCDC198
3255.37	1.06525	1.57152e-10	ENSG00000197879	MYO1C
785.34	1.20159	1.59315e-10	ENSG00000198910	L1CAM
1145.69	-0.919977	1.59315e-10	ENSG00000169499	PLEKHA2
871.803	1.06845	1.59315e-10	ENSG00000133488	SEC14L4
2204.2	-0.920034	1.77375e-10	ENSG00000124006	OBSL1
40.1844	4.57682	1.81204e-10	ENSG00000124772	CPNE5
245.738	1.38854	1.828e-10	ENSG00000121900	TMEM54
154.156	2.00177	2.02501e-10	ENSG00000156587	UBE2L6
700.36	1.12345	2.25334e-10	ENSG00000117280	RAB29
58459.1	1.12577	2.43086e-10	ENSG00000111057	KRT18
334.118	1.56607	3.08813e-10	ENSG00000106278	PTPRZ1
2223.52	0.84126	3.1092e-10	ENSG00000050405	LIMA1
43193.4	1.31076	3.34405e-10	ENSG00000130066	SAT1
47.671	3.19595	3.41069e-10	ENSG00000175084	DES
169.175	1.74373	3.74445e-10	ENSG00000054179	ENTPD2
2293.32	-0.818053	4.00237e-10	ENSG00000125834	STK35
36.8939	3.43672	4.02676e-10	ENSG00000254645	LOC105376567
1135.02	1.31064	4.16794e-10	ENSG00000133067	LGR6
2709.81	0.852665	4.16806e-10	ENSG00000149177	PTPRJ
2357.59	1.25692	4.28688e-10	ENSG00000163191	S100A11
70.4261	-2.32305	4.46256e-10	ENSG00000172478	MAB21L4
1319.22	0.856372	4.49106e-10	ENSG00000188735	TMEM120B
684.074	-1.2835	6.0016e-10	ENSG00000105997	HOXA3
1065.95	-1.14461	6.0016e-10	ENSG00000099284	H2AFY2
68.5675	3.22308	6.58369e-10	ENSG00000170745	KCNS3
351.345	1.45842	6.90842e-10	ENSG00000102362	SYTL4
86.3489	3.36904	7.26938e-10	ENSG00000167914	GSDMA
306.82	2.27222	7.34664e-10	ENSG00000165548	TMEM63C
200.722	-1.5703	7.68024e-10	ENSG00000128917	DLL4
40.0784	3.86502	7.88346e-10	ENSG00000173212	MAB21L3
291.015	-1.25358	8.25487e-10	ENSG00000115129	TP53I3
21254.5	0.954369	8.35946e-10	ENSG00000205542	TMSB4X
121.275	1.79431	8.41676e-10	ENSG00000197766	CFD
512.045	1.357	8.48539e-10	ENSG00000117122	MFAP2
48.0257	3.23167	8.70863e-10	ENSG00000108370	RGS9
48.0257	3.23167	8.70863e-10	ENSG00000108370	LOC100507002
142.964	1.66289	9.07608e-10	ENSG00000142494	SLC47A1
112.036	2.12298	9.67279e-10	ENSG00000128274	A4GALT
480.147	1.58856	9.70844e-10	ENSG00000101213	PTK6
66.8795	2.14209	1.0378e-09	ENSG00000267432	DNAH17-AS1
1477.99	1.05804	1.05629e-09	ENSG00000110492	MDK
60.3182	2.85739	1.05629e-09	ENSG00000160161	CILP2
404.691	1.59349	1.08738e-09	ENSG00000117020	AKT3
2315.64	1.15417	1.09099e-09	ENSG00000244509	APOBEC3C
459.286	2.09148	1.25134e-09	ENSG00000234745	HLA-B
246.097	-1.54576	1.29585e-09	ENSG00000183844	FAM3B
100.045	-2.19732	1.31144e-09	ENSG00000214039	LINC02418
2989.2	1.07361	1.37491e-09	ENSG00000001617	SEMA3F
93.3628	2.55997	1.39067e-09	ENSG00000133863	TEX15
2062.53	1.46389	1.41349e-09	ENSG00000243927	MRPS6
684.104	0.933629	1.44599e-09	ENSG00000121281	ADCY7
1396.12	1.01259	1.51164e-09	ENSG00000146013	GFRA3
678.596	-0.961947	1.80588e-09	ENSG00000170275	CRTAP
100.522	1.65646	1.88556e-09	ENSG00000111335	OAS2
9884.08	-0.701161	1.89186e-09	ENSG00000152127	MGAT5
53.9796	2.5601	2.00965e-09	ENSG00000176170	SPHK1
43.5037	2.85812	2.03971e-09	ENSG00000100302	RASD2
886.322	-1.10037	2.19467e-09	ENSG00000043143	JADE2
33.8422	-4.24841	2.24506e-09	ENSG00000130508	PXDN
3138.52	0.93003	2.28193e-09	ENSG00000135373	EHF
96.4995	-2.08036	2.32874e-09	ENSG00000175311	ANKS4B
68.8918	2.38831	2.36527e-09	ENSG00000169884	WNT10B
1005.72	1.03611	2.36939e-09	ENSG00000079385	CEACAM1
1392.79	1.14678	2.67212e-09	ENSG00000146072	TNFRSF21
159.185	-1.51389	2.67212e-09	ENSG00000139540	SLC39A5
48.2571	3.39247	2.83891e-09	ENSG00000204021	LIPK
241.148	1.14488	2.9336e-09	ENSG00000227533	SLC2A1-AS1
797.139	1.1993	3.06858e-09	ENSG00000088367	EPB41L1
1762.83	0.913417	3.34954e-09	ENSG00000088992	TESC
66.4461	2.7242	3.68068e-09	ENSG00000123338	NCKAP1L
144.787	1.89849	3.71182e-09	ENSG00000095303	PTGS1
2851.46	1.58855	3.90736e-09	ENSG00000170190	SLC16A5
551.433	-1.05194	4.15668e-09	ENSG00000169410	PTPN9
1227.96	0.969725	4.15669e-09	ENSG00000174705	SH3PXD2B
140.009	1.63747	4.15669e-09	ENSG00000173805	HAP1
71.6432	2.05566	4.17409e-09	ENSG00000163082	SGPP2
2888.65	-1.65396	4.21725e-09	ENSG00000198830	HMGN2
74.8861	2.01981	4.28992e-09	ENSG00000183888	SRARP
71.884	2.3843	4.37966e-09	ENSG00000164796	CSMD3
263.971	-1.45978	4.50834e-09	ENSG00000188002	LOC728613
32.1575	-3.57835	4.86093e-09	ENSG00000163501	IHH
245.606	1.21149	5.10399e-09	ENSG00000099337	KCNK6
716.312	0.950055	5.25549e-09	ENSG00000058085	LAMC2
136.82	1.7749	5.58648e-09	ENSG00000008323	PLEKHG6
51.4405	2.46362	5.8836e-09	ENSG00000105852	PON3
820.222	-0.924968	6.03681e-09	ENSG00000160959	LRRC14
125.071	2.00372	6.63689e-09	ENSG00000176845	METRNL
34.4012	4.923	7.32099e-09	ENSG00000142303	ADAMTS10
281.602	1.31471	7.3981e-09	ENSG00000158825	CDA
1282.99	-1.17027	8.3053e-09	ENSG00000178202	KDELC2
258.088	1.69877	9.63125e-09	ENSG00000171346	KRT15
2535.2	1.86024	9.86398e-09	ENSG00000101188	NTSR1
425.189	1.17919	9.94977e-09	ENSG00000087253	LPCAT2
470.47	-1.06266	1.06722e-08	ENSG00000261716	HIST2H2BC
36.6863	3.74089	1.07661e-08	ENSG00000135917	SLC19A3
961.225	-1.30462	1.09399e-08	ENSG00000081803	CADPS2
143.586	1.83604	1.11202e-08	ENSG00000099399	MAGEB2
40.2988	5.72405	1.19424e-08	ENSG00000060566	CREB3L3
5424.92	0.746979	1.22674e-08	ENSG00000010278	CD9
1480.73	1.06712	1.22674e-08	ENSG00000101384	JAG1
373.679	-1.0518	1.24004e-08	ENSG00000212694	LINC01089
627.183	0.981054	1.24856e-08	ENSG00000059378	PARP12
38.2566	2.62555	1.30294e-08	ENSG00000171812	COL8A2
29.9383	-3.87537	1.36524e-08	ENSG00000241388	HNF1A-AS1
382.055	1.0306	1.39767e-08	ENSG00000115963	RND3
375.503	1.14699	1.43777e-08	ENSG00000100321	SYNGR1
376.887	-1.1046	1.47045e-08	ENSG00000143036	SLC44A3
1881.26	-0.85299	1.49247e-08	ENSG00000113328	CCNG1
43.7141	3.01909	1.49247e-08	ENSG00000214456	PLIN5
970.519	0.985394	1.50676e-08	ENSG00000130511	SSBP4
1993.84	1.07553	1.51868e-08	ENSG00000182287	AP1S2
175.113	1.27273	1.53416e-08	ENSG00000135631	RAB11FIP5
455.096	1.54534	1.57662e-08	ENSG00000076706	MCAM
1121.2	-0.89045	1.58593e-08	ENSG00000096070	BRPF3
515.311	-1.4343	1.59232e-08	ENSG00000132846	ZBED3
1723.3	1.01067	1.62938e-08	ENSG00000103966	EHD4
285.733	-1.12591	1.63963e-08	ENSG00000138617	PARP16
29.0775	4.47971	1.7017e-08	ENSG00000074047	GLI2
238.243	1.1625	1.71146e-08	ENSG00000056558	TRAF1
450.343	1.05801	1.83255e-08	ENSG00000100626	GALNT16
389.786	1.31567	1.86801e-08	ENSG00000111344	RASAL1
412.695	1.28996	1.91631e-08	ENSG00000155846	PPARGC1B
136.618	1.66462	1.92326e-08	ENSG00000224189	HAGLR
209.287	1.57501	1.92664e-08	ENSG00000089723	OTUB2
61.9622	2.3752	2.14438e-08	ENSG00000136114	THSD1
400.69	1.81618	2.26476e-08	ENSG00000138166	DUSP5
1119.05	-0.911767	2.33371e-08	ENSG00000168005	SPINDOC
746.405	-0.917367	2.34543e-08	ENSG00000197724	PHF2
134.295	-1.5407	2.39314e-08	ENSG00000108379	WNT3
134.295	-1.5407	2.39314e-08	ENSG00000108379	LOC101929777
718.402	-0.953706	2.46953e-08	ENSG00000115738	ID2
180.598	1.34811	2.46953e-08	ENSG00000135480	KRT7
548.053	1.17139	2.53642e-08	ENSG00000115255	REEP6
27.092	4.07952	2.60168e-08	ENSG00000006747	SCIN
1161.89	1.39495	2.67156e-08	ENSG00000166165	CKB
198.694	1.43202	2.72016e-08	ENSG00000176720	BOK
38.2946	3.46106	2.74057e-08	ENSG00000089169	RPH3A
2719.24	0.912262	2.98177e-08	ENSG00000164048	ZNF589
425.375	1.10362	2.98177e-08	ENSG00000112414	ADGRG6
45.6843	3.28972	3.02716e-08	ENSG00000074317	SNCB
130.635	-1.35713	3.09545e-08	ENSG00000146386	ABRACL
707.291	1.68347	3.25578e-08	ENSG00000022267	FHL1
190.729	1.98533	3.29302e-08	ENSG00000185519	FAM131C
1592.78	1.00081	3.66768e-08	ENSG00000161642	ZNF385A
2554.43	0.840848	3.72401e-08	ENSG00000152518	ZFP36L2
686.894	0.945272	3.7604e-08	ENSG00000129116	PALLD
326.755	-1.52544	3.7604e-08	ENSG00000155254	MARVELD1
30.0771	3.45818	3.7604e-08	ENSG00000105650	PDE4C
6407.49	0.906639	4.06158e-08	ENSG00000169562	GJB1
110.551	1.80956	4.12022e-08	ENSG00000188112	C6orf132
1479.83	0.756394	4.27842e-08	ENSG00000136848	DAB2IP
1007.03	-0.995128	4.52739e-08	ENSG00000178761	FAM219B
19457.9	1.14315	4.66616e-08	ENSG00000117394	SLC2A1
608.09	-0.941477	4.93371e-08	ENSG00000122592	HOXA7
79.2943	2.04311	5.07531e-08	ENSG00000158258	CLSTN2
6617.77	0.933185	5.07531e-08	ENSG00000100644	HIF1A
35.1756	3.48173	5.22471e-08	ENSG00000197635	DPP4
5729.46	1.68988	5.54482e-08	ENSG00000147872	PLIN2
425.94	0.953073	5.57193e-08	ENSG00000010438	PRSS3
365.8	0.931543	5.83956e-08	ENSG00000111145	ELK3
1311.49	-1.10316	5.97593e-08	ENSG00000144959	NCEH1
275.233	1.07555	6.04371e-08	ENSG00000154553	PDLIM3
3539.25	1.07747	6.23577e-08	ENSG00000142669	SH3BGRL3
178.712	1.18036	6.23577e-08	ENSG00000116141	MARK1
875.411	1.25514	6.60404e-08	ENSG00000154856	APCDD1
253.289	1.82061	6.84734e-08	ENSG00000142552	RCN3
117.06	2.1017	6.87219e-08	ENSG00000120885	CLU
144.422	1.61655	6.89116e-08	ENSG00000088280	ASAP3
74.4039	-1.94415	6.89116e-08	ENSG00000135929	CYP27A1
91.2054	2.20557	6.95051e-08	ENSG00000156298	TSPAN7
112.047	2.06494	6.95051e-08	ENSG00000235865	GSN-AS1
73.3445	2.1941	7.06571e-08	ENSG00000003137	CYP26B1
195.273	2.23505	7.20505e-08	ENSG00000182272	B4GALNT4
379.522	0.959234	7.21432e-08	ENSG00000128294	TPST2
2390.27	0.781603	7.28246e-08	ENSG00000117298	ECE1
860.783	1.43359	7.31566e-08	ENSG00000137285	TUBB2B
1262.85	1.0802	7.34235e-08	ENSG00000184831	APOO
165.247	1.62347	7.62812e-08	ENSG00000128340	RAC2
159.663	2.0563	8.05167e-08	ENSG00000183196	CHST6
54.6832	2.06353	8.10624e-08	ENSG00000142621	FHAD1
3862.11	1.06336	8.30156e-08	ENSG00000162512	SDC3
418.416	1.20451	8.48035e-08	ENSG00000196476	C20orf96
746.443	0.812547	8.60075e-08	ENSG00000159618	ADGRG5
2664.63	0.915514	8.66907e-08	ENSG00000165813	CCDC186
194.268	-1.14427	8.7185e-08	ENSG00000226763	SRRM5
734.509	1.42439	8.77204e-08	ENSG00000136002	ARHGEF4
246.984	-1.18868	8.95225e-08	ENSG00000241186	TDGF1
57.0806	2.38391	9.50943e-08	ENSG00000036565	SLC18A1
496.552	1.22331	9.72712e-08	ENSG00000123358	NR4A1
1786.96	1.08839	9.80644e-08	ENSG00000116717	GADD45A
7075.22	0.8025	9.92364e-08	ENSG00000227036	LINC00511
7075.22	0.8025	9.92364e-08	ENSG00000227036	LINC00673
665.145	0.887658	1.0351e-07	ENSG00000125733	TRIP10
83.5719	1.632	1.05949e-07	ENSG00000259426	LOC145694
4438.27	0.695752	1.07293e-07	ENSG00000183337	BCOR
92.0426	-1.96398	1.18111e-07	ENSG00000225663	MCRIP1
2532.69	-1.26158	1.19154e-07	ENSG00000164104	HMGB2
358.584	-0.953619	1.29277e-07	ENSG00000139192	TAPBPL
308.555	-1.3157	1.29277e-07	ENSG00000165804	ZNF219
105.437	1.67509	1.30392e-07	ENSG00000121743	GJA3
644.282	1.71799	1.32778e-07	ENSG00000126709	IFI6
614.78	-1.03609	1.35498e-07	ENSG00000186767	SPIN4
46.2041	2.25752	1.37277e-07	ENSG00000162645	GBP2
3811.7	-1.28848	1.37513e-07	ENSG00000118816	CCNI
51.1714	2.94079	1.41155e-07	ENSG00000198216	CACNA1E
1261.85	2.91906	1.41643e-07	ENSG00000168386	FILIP1L
43.4459	-2.47122	1.42255e-07	ENSG00000150540	HNMT
53.7113	-1.97183	1.43427e-07	ENSG00000255794	RMST
374.809	1.32042	1.4439e-07	ENSG00000113356	POLR3G
140.789	1.25732	1.4439e-07	ENSG00000004799	PDK4
304.552	1.75559	1.46666e-07	ENSG00000198865	CCDC152
1541.75	0.755357	1.4827e-07	ENSG00000006453	BAIAP2L1
1948.34	0.79989	1.52422e-07	ENSG00000120875	DUSP4
254.816	-1.15212	1.56665e-07	ENSG00000169136	ATF5
133.753	-1.45656	1.57868e-07	ENSG00000114019	AMOTL2
114.634	1.48325	1.60249e-07	ENSG00000245552	LOC100129203
114.634	1.48325	1.60249e-07	ENSG00000245552	LOC101929295
361.639	1.06055	1.64987e-07	ENSG00000186654	PRR5
40.0384	2.59863	1.66682e-07	ENSG00000078579	FGF20
33.5153	2.81957	1.71643e-07	ENSG00000136378	ADAMTS7
1642.56	0.80782	1.80061e-07	ENSG00000250986	LINC02600
30.4231	3.76892	1.82869e-07	ENSG00000158786	PLA2G2F
269.673	1.12296	1.82869e-07	ENSG00000146648	EGFR
418.201	1.02626	1.82869e-07	ENSG00000196411	EPHB4
25.5964	3.35557	1.85832e-07	ENSG00000178934	LGALS7
25.5964	3.35557	1.85832e-07	ENSG00000178934	LGALS7B
338.606	1.14548	1.90222e-07	ENSG00000267169	LOC100507373
24192.7	0.874872	1.91858e-07	ENSG00000163399	ATP1A1
1462.04	0.753976	1.95363e-07	ENSG00000156011	PSD3
1330.39	-0.980658	2.0075e-07	ENSG00000061273	HDAC7
674.315	-0.98407	2.01117e-07	ENSG00000096717	SIRT1
309.054	-1.02014	2.07558e-07	ENSG00000151353	TMEM18
146.336	1.41928	2.10432e-07	ENSG00000182489	XKRX
545.364	1.74037	2.1261e-07	ENSG00000106366	SERPINE1
267.277	1.23998	2.15338e-07	ENSG00000165272	AQP3
2677.76	0.712009	2.18367e-07	ENSG00000160691	SHC1
232.692	1.4699	2.18837e-07	ENSG00000174460	ZCCHC12
26.9104	5.06137	2.20341e-07	ENSG00000172137	CALB2
462.998	1.04565	2.22172e-07	ENSG00000130813	C19orf66
92.7762	1.67622	2.22224e-07	ENSG00000165029	ABCA1
85.9562	-2.04886	2.23298e-07	ENSG00000186417	GLDN
286.241	1.11794	2.26888e-07	ENSG00000134716	CYP2J2
7803.78	0.778385	2.30957e-07	ENSG00000068650	ATP11A
238.858	1.44693	2.39382e-07	ENSG00000143515	ATP8B2
233.927	1.16951	2.42628e-07	ENSG00000154640	BTG3
43.3736	2.35526	2.43271e-07	ENSG00000105784	RUNDC3B
39.695	2.59141	2.55388e-07	ENSG00000134470	IL15RA
190.411	-1.26274	2.57892e-07	ENSG00000054277	OPN3
204.813	1.84788	2.5877e-07	ENSG00000172889	EGFL7
1652.66	-0.825138	2.60583e-07	ENSG00000132589	FLOT2
2852.03	-0.713736	2.69421e-07	ENSG00000049618	ARID1B
46.0483	2.77857	2.72431e-07	ENSG00000069188	SDK2
167.354	1.34374	2.78711e-07	ENSG00000166682	TMPRSS5
879.772	0.890667	2.83318e-07	ENSG00000107957	SH3PXD2A
2106.01	1.18836	2.92414e-07	ENSG00000141524	TMC6
770.772	-1.00228	2.96001e-07	ENSG00000120256	LRP11
396.899	0.95613	3.04161e-07	ENSG00000233360	LOC101927051
465.771	0.936436	3.19474e-07	ENSG00000130475	FCHO1
122.66	1.50234	3.23719e-07	ENSG00000186451	SPATA12
826.475	-0.893328	3.24775e-07	ENSG00000185262	UBALD2
833.5	0.871551	3.28356e-07	ENSG00000100092	SH3BP1
151.102	2.22275	3.37502e-07	ENSG00000169429	CXCL8
18.1208	4.08544	3.46262e-07	ENSG00000162040	HS3ST6
981.402	0.940656	3.47998e-07	ENSG00000151689	INPP1
1183.62	-0.851352	3.68083e-07	ENSG00000196547	MAN2A2
5028.8	0.760724	3.72071e-07	ENSG00000173801	JUP
488.067	0.941743	3.72071e-07	ENSG00000127666	TICAM1
8045.19	0.885198	3.76268e-07	ENSG00000203865	ATP1A1-AS1
67.31	2.14213	3.82361e-07	ENSG00000184454	NCMAP
228.36	2.02397	3.84309e-07	ENSG00000171992	SYNPO
353.822	-0.982206	4.01852e-07	ENSG00000077684	JADE1
743.333	-0.903397	4.07335e-07	ENSG00000139190	VAMP1
86.952	1.71112	4.07963e-07	ENSG00000131650	KREMEN2
187.464	-1.10653	4.28518e-07	ENSG00000080546	SESN1
64.1654	1.7343	4.3054e-07	ENSG00000162391	FAM151A
2823.51	0.687005	4.34743e-07	ENSG00000163659	TIPARP
768.591	0.9428	4.34743e-07	ENSG00000027001	MIPEP
617.485	1.00998	4.56563e-07	ENSG00000085117	CD82
3630.96	0.805534	4.68215e-07	ENSG00000154310	TNIK
50.9802	2.03057	4.92347e-07	ENSG00000087510	TFAP2C
58.0565	-1.80298	4.93537e-07	ENSG00000115363	EVA1A
110.047	1.81742	5.00665e-07	ENSG00000100077	GRK3
180.752	1.11963	5.03087e-07	ENSG00000189046	ALKBH2
114.756	1.35424	5.08124e-07	ENSG00000108387	2004-09-01
82.9224	-1.90081	5.13919e-07	ENSG00000139874	SSTR1
2235.36	-0.712834	5.16676e-07	ENSG00000132670	PTPRA
3080.42	0.699007	5.2478e-07	ENSG00000101187	SLCO4A1
257.344	1.08938	5.29428e-07	ENSG00000177380	PPFIA3
1092.77	0.755103	5.33873e-07	ENSG00000197329	PELI1
77.1196	1.72322	5.40118e-07	ENSG00000184497	TMEM255B
44.2817	2.22378	5.53582e-07	ENSG00000241544	LINC02029
34.9163	3.03354	5.53582e-07	ENSG00000101955	SRPX
12221.2	-1.29295	5.53582e-07	ENSG00000123104	ITPR2
3672.55	0.798361	5.60288e-07	ENSG00000198363	ASPH
1022.78	-0.751646	5.69431e-07	ENSG00000155363	MOV10
375.386	-0.910773	5.70188e-07	ENSG00000164237	CMBL
482.952	0.897775	5.83244e-07	ENSG00000110328	GALNT18
1178.6	0.892602	5.83244e-07	ENSG00000105355	PLIN3
21.1935	7.04782	5.83386e-07	ENSG00000117152	RGS4
230.461	1.41166	6.15886e-07	ENSG00000176485	PLA2G16
42.0258	2.50421	6.29198e-07	ENSG00000177679	SRRM3
7863.33	1.14257	6.43414e-07	ENSG00000004399	PLXND1
864.509	-0.776001	6.76212e-07	ENSG00000140396	NCOA2
389.171	-0.963563	7.03569e-07	ENSG00000154237	LRRK1
22.5292	3.06213	7.04035e-07	ENSG00000232774	FLJ22447
131.517	1.32778	7.05649e-07	ENSG00000206190	ATP10A
626.148	0.996742	7.25635e-07	ENSG00000135111	TBX3
283.88	1.0926	7.4756e-07	ENSG00000176092	CRYBG2
46.9941	2.18261	7.54511e-07	ENSG00000170965	PLAC1
21.0962	7.16037	8.04275e-07	ENSG00000170373	CST1
119.133	1.6653	8.06022e-07	ENSG00000049323	LTBP1
706.603	-0.820594	8.06335e-07	ENSG00000197603	CPLANE1
181.988	1.161	8.4094e-07	ENSG00000135838	NPL
898.956	-0.762141	8.4094e-07	ENSG00000102931	ARL2BP
133.95	1.80459	8.43771e-07	ENSG00000101335	MYL9
169.84	1.19401	9.00355e-07	ENSG00000176472	ZNF575
35.1917	3.06601	9.05914e-07	ENSG00000169213	RAB3B
1404.2	0.898594	9.17416e-07	ENSG00000128683	GAD1
91.8481	1.49356	9.27311e-07	ENSG00000181104	F2R
3487.06	0.966737	9.6121e-07	ENSG00000108828	VAT1
60.9129	1.73554	9.8173e-07	ENSG00000147642	SYBU
454.416	1.13144	1.04124e-06	ENSG00000104611	SH2D4A
31.5151	2.71616	1.04234e-06	ENSG00000070886	EPHA8
512.597	1.129	1.04234e-06	ENSG00000213445	SIPA1
1625.68	0.817725	1.08865e-06	ENSG00000182240	BACE2
1563.77	0.758	1.11811e-06	ENSG00000148400	NOTCH1
457.8	1.12088	1.12585e-06	ENSG00000213949	ITGA1
907.042	-0.830781	1.13046e-06	ENSG00000186918	ZNF395
1150.61	0.6908	1.14634e-06	ENSG00000120860	WASHC3
992.051	0.672898	1.17149e-06	ENSG00000141424	SLC39A6
651.594	-0.793153	1.20364e-06	ENSG00000184083	FAM120C
402.933	-1.10199	1.20367e-06	ENSG00000152582	SPEF2
76.4444	1.97336	1.21239e-06	ENSG00000197261	C6orf141
224.956	1.0213	1.22498e-06	ENSG00000181418	DDN
512.735	-1.05821	1.22797e-06	ENSG00000175745	NR2F1
1383.65	0.725082	1.30799e-06	ENSG00000033170	FUT8
1819.09	-0.670622	1.31806e-06	ENSG00000170004	CHD3
62.1896	2.46444	1.32906e-06	ENSG00000249853	HS3ST5
49.5637	3.64712	1.33294e-06	ENSG00000103647	CORO2B
3995.5	0.656267	1.33886e-06	ENSG00000158470	B4GALT5
108363	0.943825	1.33935e-06	ENSG00000170421	KRT8
169.495	1.41403	1.42893e-06	ENSG00000162511	LAPTM5
272.573	1.10507	1.4973e-06	ENSG00000181085	MAPK15
1791.73	0.774712	1.50954e-06	ENSG00000121690	DEPDC7
1505.44	1.35651	1.53131e-06	ENSG00000123384	LRP1
242.293	0.953246	1.57345e-06	ENSG00000213904	LIPE-AS1
242.293	0.953246	1.57345e-06	ENSG00000213904	LOC101930071
1206.33	0.831	1.59273e-06	ENSG00000158966	CACHD1
442.846	0.946476	1.64138e-06	ENSG00000170537	TMC7
382.706	1.16602	1.64138e-06	ENSG00000131398	KCNC3
3923.84	0.984683	1.694e-06	ENSG00000141526	SLC16A3
300.053	1.13395	1.69754e-06	ENSG00000162729	IGSF8
44.2773	-2.54806	1.69754e-06	ENSG00000168874	ATOH8
460.229	1.16025	1.69754e-06	ENSG00000198598	MMP17
879.075	4.93634	1.71917e-06	ENSG00000175899	A2M
317.848	1.32159	1.83441e-06	ENSG00000130005	GAMT
21.3076	3.28994	1.84117e-06	ENSG00000180739	S1PR5
1222.17	0.849779	1.86086e-06	ENSG00000189067	LITAF
571.035	-0.828641	1.86638e-06	ENSG00000130675	MNX1
909.197	0.933539	1.87054e-06	ENSG00000167702	KIFC2
3414.76	0.835223	1.89985e-06	ENSG00000131981	LGALS3
98.4633	1.52937	1.93738e-06	ENSG00000157510	AFAP1L1
306.174	1.23989	1.96535e-06	ENSG00000217801	LOC100288175
466.732	-1.48602	1.96558e-06	ENSG00000165102	HGSNAT
88.9572	1.57357	1.96993e-06	ENSG00000071909	MYO3B
229.934	1.06907	1.97154e-06	ENSG00000148053	NTRK2
2713.46	0.71289	2.0189e-06	ENSG00000067057	PFKP
6133.31	0.591654	2.02808e-06	ENSG00000064393	HIPK2
3342.01	0.797833	2.27751e-06	ENSG00000115419	GLS
2955.91	-0.614948	2.34777e-06	ENSG00000090857	PDPR
2297.43	0.71928	2.41973e-06	ENSG00000099204	ABLIM1
381.408	1.03231	2.43778e-06	ENSG00000102934	PLLP
64.3407	2.1572	2.45494e-06	ENSG00000107611	CUBN
366.255	0.881883	2.46024e-06	ENSG00000160973	FOXH1
53.9381	2.41315	2.47134e-06	ENSG00000177807	KCNJ10
39.232	2.33072	2.47597e-06	ENSG00000134762	DSC3
211.093	1.04441	2.47943e-06	ENSG00000019505	SYT13
1471.35	-0.827182	2.50538e-06	ENSG00000100836	PABPN1
444.192	-1.01934	2.56666e-06	ENSG00000134574	DDB2
2617.39	-0.984518	2.56779e-06	ENSG00000146729	NIPSNAP2
253.958	1.59851	2.58065e-06	ENSG00000099864	PALM
27.2994	6.7293	2.6082e-06	ENSG00000152969	JAKMIP1
208.802	1.0534	2.6403e-06	ENSG00000181123	LOC107985579
1212.09	-1.18206	2.64152e-06	ENSG00000177169	ULK1
241.197	1.24544	2.90351e-06	ENSG00000117016	RIMS3
74.9889	1.87881	2.90351e-06	ENSG00000150893	FREM2
541.992	0.852979	2.9716e-06	ENSG00000196526	AFAP1
434.209	-0.894323	3.01698e-06	ENSG00000134824	FADS2
18.2915	3.36433	3.0776e-06	ENSG00000139567	ACVRL1
74.9142	2.26049	3.15264e-06	ENSG00000130303	BST2
604.115	0.79756	3.24944e-06	ENSG00000104219	ZDHHC2
25.6905	3.09878	3.2568e-06	ENSG00000203685	STUM
1071.88	-0.946252	3.25684e-06	ENSG00000015171	ZMYND11
2877.76	0.747946	3.28085e-06	ENSG00000163681	SLMAP
370.355	1.43975	3.32784e-06	ENSG00000080854	IGSF9B
44.4512	2.31898	3.3812e-06	ENSG00000108830	RND2
98.0481	1.77077	3.4007e-06	ENSG00000117115	PADI2
1210.72	0.947943	3.41007e-06	ENSG00000198945	L3MBTL3
1231.4	-1.10026	3.50433e-06	ENSG00000182568	SATB1
51.5877	1.92134	3.50433e-06	ENSG00000013725	CD6
426.917	1.22369	3.50433e-06	ENSG00000152192	POU4F1
133.85	1.40841	3.50433e-06	ENSG00000166780	C16orf45
87.4928	-1.43113	3.52976e-06	ENSG00000173281	PPP1R3B
22.8621	3.959	3.55769e-06	ENSG00000164500	SPATA48
153.384	1.38404	3.55769e-06	ENSG00000006071	ABCC8
118.987	-1.47142	3.64813e-06	ENSG00000134986	NREP
276.53	1.3353	3.65287e-06	ENSG00000186868	MAPT
44.8303	1.95899	3.65733e-06	ENSG00000092969	TGFB2
97.2167	1.55789	3.90292e-06	ENSG00000099957	P2RX6
70.3702	1.75634	3.96333e-06	ENSG00000225614	ZNF469
619.064	1.49217	4.04756e-06	ENSG00000260807	LMF1
941.379	-0.781828	4.07766e-06	ENSG00000196227	FAM217B
133.658	1.23751	4.14187e-06	ENSG00000198610	AKR1C4
64.4172	-1.8019	4.39238e-06	ENSG00000225361	PPP1R26-AS1
343.534	-1.17035	4.39468e-06	ENSG00000102181	CD99L2
183.098	-1.57031	4.49706e-06	ENSG00000160094	ZNF362
93.8844	1.5601	4.55065e-06	ENSG00000163909	HEYL
32.6935	2.93788	4.60826e-06	ENSG00000172350	ABCG4
3936.68	1.02224	4.64091e-06	ENSG00000167552	TUBA1A
19.0256	5.03484	4.65478e-06	ENSG00000152766	ANKRD22
318.179	-1.0255	4.75256e-06	ENSG00000087074	PPP1R15A
84.1396	1.64854	4.77266e-06	ENSG00000167676	PLIN4
408.148	1.02534	4.80901e-06	ENSG00000126803	HSPA2
63.3721	2.25691	4.98939e-06	ENSG00000157152	SYN2
65.7402	1.79191	4.98939e-06	ENSG00000152580	IGSF10
1541.25	-0.865949	5.07226e-06	ENSG00000144485	HES6
1184.19	0.650239	5.08386e-06	ENSG00000138162	TACC2
55.2176	2.39649	5.0892e-06	ENSG00000136960	ENPP2
426.303	0.818963	5.13201e-06	ENSG00000135502	SLC26A10
24.17	3.0259	5.18531e-06	ENSG00000254111	LOC105379379
61.0031	1.72635	5.28583e-06	ENSG00000163637	PRICKLE2
37.7022	2.134	5.30835e-06	ENSG00000185467	KPNA7
45.3941	2.45741	5.33955e-06	ENSG00000011028	MRC2
152.109	1.37426	5.37195e-06	ENSG00000186594	MIR22HG
12613.9	0.681133	5.39647e-06	ENSG00000072110	ACTN1
18.5658	3.95199	5.4069e-06	ENSG00000133048	CHI3L1
203.932	-0.976523	5.4097e-06	ENSG00000179455	MKRN3
265.862	1.42846	5.54782e-06	ENSG00000099617	EFNA2
391.623	0.931359	5.57915e-06	ENSG00000074219	TEAD2
49.0931	2.30635	5.60257e-06	ENSG00000160460	SPTBN4
523.604	1.09154	5.61714e-06	ENSG00000169093	ASMTL
283.235	0.911621	5.61965e-06	ENSG00000165863	C10orf82
655.085	-0.720335	5.65422e-06	ENSG00000152620	NADK2
1100.71	-0.686195	5.87061e-06	ENSG00000168887	C2orf68
111.367	1.28859	6.15702e-06	ENSG00000249992	TMEM158
226.923	-0.97254	6.22077e-06	ENSG00000157693	TMEM268
3109.74	0.600706	6.29297e-06	ENSG00000107798	LIPA
439.851	0.773376	6.34169e-06	ENSG00000141404	GNAL
1609.45	0.896368	6.62691e-06	ENSG00000221968	FADS3
276.667	1.24867	6.77374e-06	ENSG00000011347	SYT7
277.254	1.37304	6.90009e-06	ENSG00000105520	PLPPR2
58.311	-1.91313	6.92009e-06	ENSG00000167207	NOD2
79.2875	2.00035	6.92503e-06	ENSG00000182870	GALNT9
213.16	1.04719	6.95097e-06	ENSG00000150627	WDR17
1324.25	-0.676184	6.96445e-06	ENSG00000183864	TOB2
200.466	1.24084	7.16131e-06	ENSG00000109956	B3GAT1
157.888	1.15401	7.16266e-06	ENSG00000100228	RAB36
374.399	1.17261	7.16323e-06	ENSG00000058668	ATP2B4
689.731	-0.914838	7.83483e-06	ENSG00000143653	SCCPDH
73.1568	1.60224	7.84612e-06	ENSG00000155918	RAET1L
130.246	-1.20699	7.94077e-06	ENSG00000153885	KCTD15
73.9128	2.38863	7.99892e-06	ENSG00000181856	SLC2A4
3047.27	0.849031	8.14945e-06	ENSG00000196154	S100A4
137.042	-1.20733	8.24106e-06	ENSG00000260260	SNHG19
888.892	-0.764075	8.4217e-06	ENSG00000147535	PLPP5
2017.55	0.809439	8.42886e-06	ENSG00000167106	FAM102A
6462.76	0.72817	8.49769e-06	ENSG00000142798	HSPG2
42.4438	2.71303	8.54406e-06	ENSG00000167757	KLK11
10526	0.634484	8.60867e-06	ENSG00000090863	GLG1
955.446	0.958415	8.74839e-06	ENSG00000118257	NRP2
123.196	1.20677	9.03126e-06	ENSG00000189337	KAZN
1621.65	0.770112	9.08419e-06	ENSG00000165097	KDM1B
370.878	-0.895978	9.20275e-06	ENSG00000197757	HOXC6
24.5375	5.1465	9.20275e-06	ENSG00000130643	CALY
32390.9	-0.584522	9.22677e-06	ENSG00000198034	RPS4X
470.787	1.02283	9.59541e-06	ENSG00000168067	MAP4K2
415.842	-0.796772	9.62358e-06	ENSG00000169047	IRS1
442.548	1.635	9.73092e-06	ENSG00000250722	SELENOP
2406.01	0.660598	9.75895e-06	ENSG00000145715	RASA1
129.411	-1.26354	9.77703e-06	ENSG00000237187	NR2F1-AS1
1109.1	0.652915	9.77703e-06	ENSG00000128512	DOCK4
1043.75	0.689238	9.86764e-06	ENSG00000145685	LHFPL2
349.933	-1.44953	9.90193e-06	ENSG00000107829	FBXW4
58.3618	2.36861	9.90193e-06	ENSG00000205809	KLRC2
476.061	-0.763461	1.02378e-05	ENSG00000170961	HAS2
2984.01	1.21015	1.02619e-05	ENSG00000132688	NES
126.187	1.36029	1.05345e-05	ENSG00000123453	SARDH
14.5174	3.79863	1.0664e-05	ENSG00000006606	CCL26
726.233	1.0255	1.07582e-05	ENSG00000185215	TNFAIP2
203.757	-1.04752	1.08113e-05	ENSG00000245694	CRNDE
203.757	-1.04752	1.08113e-05	ENSG00000245694	LOC101927480
32.1957	2.80939	1.09763e-05	ENSG00000118160	SLC8A2
104.752	1.60085	1.10186e-05	ENSG00000248323	LUCAT1
89.6693	1.76794	1.11873e-05	ENSG00000116106	EPHA4
168.848	-1.37715	1.14448e-05	ENSG00000172059	KLF11
352.372	1.0488	1.14764e-05	ENSG00000115194	SLC30A3
164.003	1.05428	1.15784e-05	ENSG00000197283	SYNGAP1
316.945	0.959826	1.15784e-05	ENSG00000227051	C14orf132
491.402	1.04758	1.19593e-05	ENSG00000105755	ETHE1
25.7218	5.6375	1.20575e-05	ENSG00000167749	KLK4
567.289	-0.734874	1.22312e-05	ENSG00000152270	PDE3B
228.181	1.40858	1.22927e-05	ENSG00000131435	PDLIM4
384.725	-1.14356	1.23047e-05	ENSG00000140873	ADAMTS18
1685.97	0.928477	1.23299e-05	ENSG00000137563	GGH
151.779	1.58807	1.25077e-05	ENSG00000142235	LMTK3
150.813	1.13091	1.28377e-05	ENSG00000128011	LRFN1
256.455	-1.10323	1.36015e-05	ENSG00000005379	TSPOAP1
114.422	1.28588	1.38044e-05	ENSG00000140470	ADAMTS17
2679.78	0.670852	1.40795e-05	ENSG00000159166	LAD1
4406.03	-0.596451	1.48269e-05	ENSG00000111676	ATN1
2331.83	-0.607478	1.48493e-05	ENSG00000170242	USP47
20.5486	3.31641	1.48597e-05	ENSG00000124249	KCNK15
561.957	0.808963	1.50073e-05	ENSG00000138316	ADAMTS14
19.1637	4.06009	1.50549e-05	ENSG00000214548	MEG3
754.641	0.91263	1.50768e-05	ENSG00000159228	CBR1
49.7662	1.87649	1.52302e-05	ENSG00000166073	GPR176
192.888	-0.953675	1.53235e-05	ENSG00000163701	IL17RE
1380.59	0.643418	1.53641e-05	ENSG00000050344	NFE2L3
276.101	-1.23319	1.53883e-05	ENSG00000164749	HNF4G
172.871	1.17853	1.55363e-05	ENSG00000183570	PCBP3
1201.55	0.820048	1.56316e-05	ENSG00000143067	ZNF697
282.286	1.353	1.58584e-05	ENSG00000162069	BICDL2
357.116	-0.76825	1.60105e-05	ENSG00000113924	HGD
2232.8	0.771913	1.60385e-05	ENSG00000138073	PREB
216.092	0.960494	1.6342e-05	ENSG00000064270	ATP2C2
1360.36	-0.632432	1.64687e-05	ENSG00000186919	ZACN
1050.1	-0.700684	1.65943e-05	ENSG00000070366	SMG6
170.919	1.29241	1.6886e-05	ENSG00000099960	SLC7A4
1014.64	-0.637682	1.69615e-05	ENSG00000157837	SPPL3
84.1376	1.44027	1.72359e-05	ENSG00000166394	CYB5R2
79.2914	-1.45641	1.73065e-05	ENSG00000165113	GKAP1
960.993	0.721187	1.73065e-05	ENSG00000140545	MFGE8
2188.92	1.40856	1.73127e-05	ENSG00000167755	KLK6
365.664	0.903296	1.80984e-05	ENSG00000152804	HHEX
566.101	0.754468	1.8219e-05	ENSG00000140848	CPNE2
169.098	1.20197	1.83524e-05	ENSG00000144893	MED12L
479.637	0.933903	1.90983e-05	ENSG00000124216	SNAI1
146.479	1.32524	1.9309e-05	ENSG00000008056	SYN1
520.394	-0.739035	1.97005e-05	ENSG00000198556	ZNF789
445.26	0.773758	1.97865e-05	ENSG00000095637	SORBS1
109.04	-1.38632	1.98489e-05	ENSG00000183891	TTC32
2291.13	1.06958	2.0088e-05	ENSG00000182022	CHST15
19.3135	3.13769	2.03325e-05	ENSG00000117245	KIF17
3657.13	-0.686036	2.03537e-05	ENSG00000103495	MAZ
1542.31	0.800115	2.03953e-05	ENSG00000127948	POR
22.9687	-3.42018	2.04423e-05	ENSG00000115705	TPO
1236.95	0.69257	2.04423e-05	ENSG00000169692	AGPAT2
5381.59	0.622866	2.07966e-05	ENSG00000196498	NCOR2
8341.35	1.01189	2.07966e-05	ENSG00000171345	KRT19
752.75	1.01349	2.11196e-05	ENSG00000160932	LY6E
487.613	-0.798291	2.12386e-05	ENSG00000111276	CDKN1B
93.0568	2.10061	2.15779e-05	ENSG00000142515	KLK3
158.856	1.16895	2.16706e-05	ENSG00000126458	RRAS
382.237	1.00313	2.17062e-05	ENSG00000137198	GMPR
2329.15	-0.750223	2.17117e-05	ENSG00000112562	SMOC2
1111.71	-0.76165	2.17117e-05	ENSG00000149257	SERPINH1
232.616	-1.09281	2.18736e-05	ENSG00000196440	ARMCX4
186.566	-1.38236	2.20448e-05	ENSG00000099256	PRTFDC1
58.0477	2.02707	2.21431e-05	ENSG00000162426	SLC45A1
225.464	1.15311	2.22991e-05	ENSG00000105655	ISYNA1
230.403	1.10717	2.26778e-05	ENSG00000182557	SPNS3
317.657	-0.910224	2.2683e-05	ENSG00000104518	GSDMD
1469.82	0.594085	2.2683e-05	ENSG00000019144	PHLDB1
472.385	-0.864681	2.34764e-05	ENSG00000178401	DNAJC22
89.3176	1.97035	2.36843e-05	ENSG00000238005	LOC101927851
499.93	-0.794572	2.37615e-05	ENSG00000179152	TCAIM
452.214	-1.18047	2.39133e-05	ENSG00000160298	C21orf58
253.876	0.887883	2.39271e-05	ENSG00000158715	SLC45A3
1834.75	0.68846	2.4252e-05	ENSG00000138035	PNPT1
20.5475	3.12894	2.4252e-05	ENSG00000005421	PON1
48.7152	2.31689	2.45823e-05	ENSG00000146555	SDK1
161.075	-1.27696	2.46359e-05	ENSG00000247400	DNAJC3-DT
88.2699	1.38046	2.46577e-05	ENSG00000146205	ANO7
395.6	0.839874	2.47434e-05	ENSG00000157045	NTAN1
48.1352	1.87675	2.47434e-05	ENSG00000160233	LRRC3
8880	0.610857	2.52864e-05	ENSG00000125676	THOC2
897.594	0.870424	2.53196e-05	ENSG00000172667	ZMAT3
707.023	-0.698462	2.54615e-05	ENSG00000100425	BRD1
230.196	1.14765	2.55414e-05	ENSG00000124143	ARHGAP40
106.217	1.87627	2.59447e-05	ENSG00000249550	LINC01234
778.353	-0.825499	2.6071e-05	ENSG00000069702	TGFBR3
2744.01	1.02545	2.63773e-05	ENSG00000114115	RBP1
230.174	0.941378	2.65836e-05	ENSG00000173890	GPR160
121.264	1.11765	2.68031e-05	ENSG00000100234	TIMP3
393.679	0.900902	2.68634e-05	ENSG00000103260	METRN
104.527	1.78531	2.70719e-05	ENSG00000146592	CREB5
364.422	0.825331	2.75049e-05	ENSG00000187210	GCNT1
475.208	0.831441	2.77767e-05	ENSG00000116815	CD58
302.63	1.08291	2.80069e-05	ENSG00000137877	SPTBN5
19638.2	0.755194	2.80561e-05	ENSG00000100345	MYH9
21.274	3.18605	2.82892e-05	ENSG00000135604	STX11
50.8909	1.83674	2.88459e-05	ENSG00000248712	CCDC153
91.0211	1.54801	2.89092e-05	ENSG00000197991	PCDH20
167.365	-1.28221	2.89807e-05	ENSG00000245060	LINC00847
507.849	-0.900885	2.89807e-05	ENSG00000168283	BMI1
588.846	-0.766382	2.95778e-05	ENSG00000167513	CDT1
83.4483	1.39774	2.9924e-05	ENSG00000115590	IL1R2
1506.04	-0.647347	3.01177e-05	ENSG00000132128	LRRC41
655.687	-1.36577	3.01177e-05	ENSG00000100889	PCK2
507.351	-1.00657	3.04872e-05	ENSG00000138764	CCNG2
152.97	1.15869	3.16032e-05	ENSG00000147676	MAL2
8.28899	6.53911	3.16999e-05	ENSG00000152661	GJA1
4928.84	1.03063	3.1922e-05	ENSG00000075618	FSCN1
3086.23	0.728995	3.21058e-05	ENSG00000035862	TIMP2
300.388	-0.864187	3.21241e-05	ENSG00000108187	PBLD
408.878	0.840982	3.25463e-05	ENSG00000077150	NFKB2
76.5413	1.41259	3.26833e-05	ENSG00000164440	TXLNB
749.465	0.648202	3.31153e-05	ENSG00000111077	TNS2
39.4274	1.96293	3.32188e-05	ENSG00000182389	CACNB4
53.5675	1.86099	3.39732e-05	ENSG00000169583	CLIC3
50.6508	2.27582	3.4983e-05	ENSG00000131831	RAI2
1183.77	0.746156	3.57267e-05	ENSG00000198720	ANKRD13B
45.6146	3.01623	3.60344e-05	ENSG00000105929	ATP6V0A4
80.9365	-1.46076	3.60344e-05	ENSG00000204876	LOC389602
2501.32	0.642327	3.60344e-05	ENSG00000073060	SCARB1
1219.22	0.687338	3.62643e-05	ENSG00000134369	NAV1
166.549	-1.18813	3.63598e-05	ENSG00000247271	ZBED5-AS1
357.175	1.50751	3.63598e-05	ENSG00000010310	GIPR
22.7841	3.08352	3.63624e-05	ENSG00000231976	FAM238B
458.499	-0.770859	3.6381e-05	ENSG00000042088	TDP1
143.727	1.45129	3.6461e-05	ENSG00000186907	RTN4RL2
564.452	-0.885116	3.6461e-05	ENSG00000090470	PDCD7
73.291	1.32623	3.70913e-05	ENSG00000203999	LINC01270
91.1766	-1.28588	3.71363e-05	ENSG00000136161	RCBTB2
381.912	-0.876428	3.79732e-05	ENSG00000146910	CNPY1
2914.55	0.624017	3.8756e-05	ENSG00000156697	UTP14A
23.4217	2.62136	3.89926e-05	ENSG00000227456	LINC00310
297.729	-1.05881	4.02745e-05	ENSG00000165730	STOX1
242.319	-0.891851	4.04753e-05	ENSG00000177045	SIX5
145.147	-1.13205	4.12084e-05	ENSG00000203666	EFCAB2
1365.95	1.38498	4.17734e-05	ENSG00000197043	ANXA6
37.0388	2.0678	4.18138e-05	ENSG00000036672	USP2
560.924	-0.761644	4.23468e-05	ENSG00000166938	DIS3L
170.111	1.21377	4.24541e-05	ENSG00000182379	NXPH4
839.839	-1.03913	4.28859e-05	ENSG00000220205	VAMP2
92.045	-1.2016	4.29237e-05	ENSG00000250133	HOXC-AS2
6822.07	0.71817	4.32084e-05	ENSG00000130702	LAMA5
310.835	0.796623	4.36377e-05	ENSG00000169247	SH3TC2
1932.42	0.623915	4.38681e-05	ENSG00000155438	NIFK
111.046	1.30909	4.53155e-05	ENSG00000163898	LIPH
76.5605	1.53684	4.57559e-05	ENSG00000151067	CACNA1C
17.5271	3.41529	4.6083e-05	ENSG00000176490	DIRAS1
17954.2	0.707326	4.67396e-05	ENSG00000139289	PHLDA1
573.378	0.707403	4.68393e-05	ENSG00000140650	PMM2
33.1706	2.14615	4.76592e-05	ENSG00000188176	SMTNL2
437.482	0.832843	4.80525e-05	ENSG00000185361	TNFAIP8L1
2699.67	0.782287	4.83112e-05	ENSG00000161714	PLCD3
142.375	1.16945	4.83625e-05	ENSG00000171729	TMEM51
1187.48	0.597952	4.90187e-05	ENSG00000115204	MPV17
1262.71	0.645387	4.90187e-05	ENSG00000072864	NDE1
34.2846	2.45259	4.90328e-05	ENSG00000264175	MIR3189
71613.4	0.573766	4.9147e-05	ENSG00000167996	FTH1
3108.6	0.699742	4.99746e-05	ENSG00000197747	S100A10
475.554	0.789737	4.99852e-05	ENSG00000183248	PRR36
12.9379	6.44734	5.16988e-05	ENSG00000171954	CYP4F22
914.38	-0.595521	5.21002e-05	ENSG00000198189	HSD17B11
453.596	-0.688965	5.26384e-05	ENSG00000011143	MKS1
20.6885	3.41424	5.31388e-05	ENSG00000167759	KLK13
117.962	1.32999	5.32075e-05	ENSG00000124313	IQSEC2
58.4476	1.58021	5.35726e-05	ENSG00000090932	DLL3
26.7447	2.56929	5.37681e-05	ENSG00000120658	ENOX1
1880.13	-0.624592	5.39068e-05	ENSG00000163904	SENP2
8.11999	6.53989	5.45367e-05	ENSG00000105246	EBI3
246.642	0.843398	5.66746e-05	ENSG00000174607	UGT8
727.298	0.832698	5.70009e-05	ENSG00000065989	PDE4A
637.591	-0.725231	5.70619e-05	ENSG00000106799	TGFBR1
859.061	0.771345	5.75648e-05	ENSG00000075420	FNDC3B
889.879	-0.647184	5.80006e-05	ENSG00000065029	ZNF76
226.101	0.931105	5.80006e-05	ENSG00000006042	TMEM98
167.137	1.05971	5.84695e-05	ENSG00000232767	LOC105378499
39.1612	1.7984	5.94717e-05	ENSG00000148803	FUOM
673.862	-0.620297	5.95488e-05	ENSG00000069869	NEDD4
65.1601	1.42374	5.9557e-05	ENSG00000124875	CXCL6
1858.01	0.591813	5.9611e-05	ENSG00000109917	ZPR1
157.106	-1.0068	6.04647e-05	ENSG00000228109	MELTF-AS1
166.804	-1.07893	6.10842e-05	ENSG00000214174	AMZ2P1
156.088	1.03207	6.16156e-05	ENSG00000188385	JAKMIP3
31.5279	2.6455	6.16156e-05	ENSG00000006283	CACNA1G
16.5341	4.68384	6.19114e-05	ENSG00000143355	LHX9
218.195	-1.06692	6.24538e-05	ENSG00000112425	EPM2A
1736.58	0.607774	6.26077e-05	ENSG00000171067	C11orf24
641.649	0.688647	6.26077e-05	ENSG00000110844	PRPF40B
902.566	-0.696438	6.29118e-05	ENSG00000232729	LOC101926943
2282.02	0.68238	6.29176e-05	ENSG00000141232	TOB1
46.2343	1.87075	6.31857e-05	ENSG00000158859	ADAMTS4
23.1866	5.30377	6.35369e-05	ENSG00000042980	ADAM28
472.305	-0.727451	6.59938e-05	ENSG00000143013	LMO4
2791.72	-0.672393	6.65399e-05	ENSG00000112992	NNT
113.284	1.41839	6.70514e-05	ENSG00000105464	GRIN2D
130.13	1.85495	6.7447e-05	ENSG00000108405	P2RX1
154.69	-1.01506	6.85935e-05	ENSG00000157326	DHRS4
982.697	-0.611617	6.97249e-05	ENSG00000116786	PLEKHM2
63.4481	1.65275	7.09352e-05	ENSG00000178821	TMEM52
243.81	1.07343	7.11968e-05	ENSG00000188833	ENTPD8
21.0525	3.54762	7.14007e-05	ENSG00000157851	DPYSL5
428.763	1.17416	7.14007e-05	ENSG00000118503	TNFAIP3
393.972	-0.938663	7.14007e-05	ENSG00000175573	C11orf68
69.363	1.53316	7.14302e-05	ENSG00000169508	GPR183
158.749	-1.02166	7.22257e-05	ENSG00000188542	DUSP28
432.241	0.761505	7.25369e-05	ENSG00000126368	NR1D1
138.796	1.20688	7.25977e-05	ENSG00000204610	TRIM15
7940.27	0.661199	7.2976e-05	ENSG00000173598	NUDT4
7940.27	0.661199	7.2976e-05	ENSG00000173598	NUDT4B
260.981	-1.00913	7.34937e-05	ENSG00000175643	RMI2
1304.38	0.62476	7.35126e-05	ENSG00000113732	ATP6V0E1
183.567	-1.24487	7.35625e-05	ENSG00000126091	ST3GAL3
8.42552	6.26945	7.43749e-05	ENSG00000204020	LIPN
296.379	1.16271	7.44123e-05	ENSG00000105613	MAST1
184.412	1.31281	7.51559e-05	ENSG00000168389	MFSD2A
5274.2	-0.649866	7.591e-05	ENSG00000069275	NUCKS1
23.4695	3.044	7.67538e-05	ENSG00000189058	APOD
1039.44	0.577133	7.6819e-05	ENSG00000125449	ARMC7
451.751	1.44193	7.6819e-05	ENSG00000105419	MEIS3
62.5651	-1.49971	7.79243e-05	ENSG00000185010	F8
52.32	1.84275	7.87311e-05	ENSG00000250510	GPR162
1161.96	-0.672648	7.87744e-05	ENSG00000014123	UFL1
412.162	-0.95577	7.9785e-05	ENSG00000186376	ZNF75D
42.3475	1.93689	8.08305e-05	ENSG00000188883	KLRG2
411.165	-0.691139	8.25556e-05	ENSG00000187049	TMEM216
19.7494	3.01422	8.31639e-05	ENSG00000159307	SCUBE1
4266.95	0.589184	8.32456e-05	ENSG00000136261	BZW2
56.6113	1.54309	8.35582e-05	ENSG00000177359	OVOS2
202.864	1.16931	8.52814e-05	ENSG00000145632	PLK2
5490.77	0.826898	8.54652e-05	ENSG00000125266	EFNB2
15.6932	4.22643	8.57813e-05	ENSG00000177707	NECTIN3
291.846	-0.939838	8.57813e-05	ENSG00000213563	C8orf82
302.168	0.807473	8.59509e-05	ENSG00000136048	DRAM1
935.602	-0.58187	8.62774e-05	ENSG00000047644	WWC3
258.389	1.04441	8.63221e-05	ENSG00000197959	DNM3
36.1166	2.42513	8.7179e-05	ENSG00000147168	IL2RG
711.015	-0.920883	8.82563e-05	ENSG00000074964	ARHGEF10L
19.6782	3.62828	8.87454e-05	ENSG00000232560	LINC01549
822.594	0.811334	8.89526e-05	ENSG00000114923	SLC4A3
2207.74	0.643797	9.09167e-05	ENSG00000124782	RREB1
166.193	1.10156	9.09167e-05	ENSG00000177076	ACER2
197.117	0.863016	9.14264e-05	ENSG00000184305	CCSER1
1163.03	1.03856	9.14264e-05	ENSG00000180861	LINC01559
70.584	1.577	9.14264e-05	ENSG00000223573	TINCR
530.69	-0.787114	9.15265e-05	ENSG00000197971	MBP
1060.64	-0.974765	9.33636e-05	ENSG00000196878	LAMB3
7749.57	0.67812	9.54629e-05	ENSG00000167460	TPM4
26.2124	2.40225	9.55712e-05	ENSG00000137648	TMPRSS4
178.05	1.07759	9.73176e-05	ENSG00000162599	NFIA
701.434	0.923678	9.76453e-05	ENSG00000126016	AMOT
363.557	1.13335	9.76453e-05	ENSG00000268621	IGFL2-AS1
1197.64	0.618272	9.79372e-05	ENSG00000196132	MYT1
80.1769	-1.3335	9.82296e-05	ENSG00000267288	LOC105371795
51.891	2.25396	9.88047e-05	ENSG00000161082	CELF5
367.602	-0.769807	0.000101827	ENSG00000148384	INPP5E
697.993	-0.779613	0.000101827	ENSG00000173757	STAT5B
125	1.24005	0.00010256	ENSG00000185905	C16orf54
2044.41	-0.54106	0.000103879	ENSG00000131374	TBC1D5
53.4107	1.77545	0.000104029	ENSG00000121905	HPCA
61.2678	1.42744	0.000104029	ENSG00000183722	LHFPL6
37.6172	2.37269	0.000106511	ENSG00000111879	FAM184A
31.1265	2.43183	0.000107823	ENSG00000161270	NPHS1
31.1265	2.43183	0.000107823	ENSG00000161270	LOC107985317
930.089	-0.98851	0.000108409	ENSG00000146733	PSPH
17.137	3.47256	0.000109109	ENSG00000168481	LGI3
517.147	0.918958	0.000110122	ENSG00000136840	ST6GALNAC4
11330.5	0.605836	0.000110236	ENSG00000044115	CTNNA1
33.0442	2.31415	0.000112677	ENSG00000103489	XYLT1
878.234	-0.692471	0.000114445	ENSG00000253293	HOXA10
244.476	-0.829006	0.000115065	ENSG00000100246	DNAL4
1308.17	-0.556859	0.000115623	ENSG00000101413	RPRD1B
84.8465	1.36154	0.000115668	ENSG00000205890	LOC100128770
496.023	1.39244	0.00011569	ENSG00000164638	SLC29A4
89.4696	-1.25773	0.000115858	ENSG00000143772	ITPKB
42.8547	2.41582	0.000116532	ENSG00000149131	SERPING1
81.1415	1.48965	0.000116628	ENSG00000118997	DNAH7
6179.99	-0.593603	0.000117079	ENSG00000168488	ATXN2L
16.7284	2.93504	0.000119509	ENSG00000223392	CLDN10-AS1
350.188	-0.826303	0.00011955	ENSG00000143630	HCN3
847.292	0.586438	0.00011994	ENSG00000145860	RNF145
282.604	0.837767	0.00011994	ENSG00000067191	CACNB1
83.4754	2.03537	0.00011994	ENSG00000171451	DSEL
595.218	-0.699568	0.000120978	ENSG00000023171	GRAMD1B
595.218	-0.699568	0.000120978	ENSG00000023171	LOC100128242
480.489	-0.76156	0.000122095	ENSG00000165516	KLHDC2
81.2128	1.27548	0.000122443	ENSG00000005001	PRSS22
312.803	-0.731911	0.000123574	ENSG00000242259	C22orf39
5418.37	0.61091	0.000124639	ENSG00000057019	DCBLD2
27.7444	-2.46563	0.000124639	ENSG00000148795	CYP17A1
1024.85	-0.655227	0.000124649	ENSG00000146834	MEPCE
440.73	-0.765348	0.000126806	ENSG00000109320	NFKB1
18.1167	2.88027	0.000126806	ENSG00000173762	CD7
640.404	0.614922	0.00012956	ENSG00000179104	TMTC2
1106.58	-0.669288	0.000129573	ENSG00000145545	SRD5A1
2830.86	0.554833	0.000129868	ENSG00000125257	ABCC4
23.0234	2.63214	0.000132549	ENSG00000166510	CCDC68
2460.49	0.574992	0.000134182	ENSG00000163083	INHBB
32.5824	2.08902	0.00013455	ENSG00000224940	PRRT4
438.139	0.884741	0.000136616	ENSG00000076864	RAP1GAP
315.267	0.812268	0.000139299	ENSG00000162241	SLC25A45
14344.6	0.543008	0.000141302	ENSG00000002834	LASP1
619.239	-0.679873	0.000142944	ENSG00000172992	DCAKD
18.5713	5.80073	0.000143115	ENSG00000166509	CLEC3A
710.311	0.849256	0.000148312	ENSG00000135454	B4GALNT1
1955.88	0.896223	0.000148641	ENSG00000172175	MALT1
223.955	-0.88998	0.000149534	ENSG00000161395	PGAP3
247.53	-0.864932	0.00015065	ENSG00000169105	CHST14
1401.25	0.854955	0.000152119	ENSG00000115183	TANC1
277.356	-0.778085	0.000152119	ENSG00000128039	SRD5A3
1028.62	-0.552994	0.000152119	ENSG00000147050	KDM6A
284.304	1.12539	0.000153448	ENSG00000064300	NGFR
80.68	1.76113	0.000155916	ENSG00000187098	MITF
30.6242	2.11949	0.000157348	ENSG00000070601	FRMPD1
589.098	-0.772269	0.000160532	ENSG00000185442	FAM174B
1524.6	-0.604933	0.000161265	ENSG00000166415	WDR72
8946.97	2.47427	0.00016152	ENSG00000041982	TNC
13.7305	3.57513	0.000161833	ENSG00000085276	MECOM
84.7941	1.39307	0.000162505	ENSG00000129757	CDKN1C
1942.81	-0.51343	0.000162741	ENSG00000141510	TP53
1172.61	-0.633619	0.000163075	ENSG00000150347	ARID5B
111.423	-1.09036	0.000166404	ENSG00000267575	LOC101927151
2340.3	0.625579	0.00016652	ENSG00000157483	MYO1E
20.416	2.73694	0.000166588	ENSG00000163531	NFASC
237.078	-1.08293	0.000168213	ENSG00000115266	APC2
884.423	-0.731186	0.000168213	ENSG00000105771	SMG9
15.9446	3.39755	0.000170471	ENSG00000170989	S1PR1
259.407	-0.856667	0.00017075	ENSG00000164061	BSN
19.8735	3.54643	0.000172024	ENSG00000182771	GRID1
8.77739	6.30915	0.00017338	ENSG00000179083	FAM133A
319.332	-0.803828	0.000173943	ENSG00000198908	BHLHB9
319.332	-0.803828	0.000173943	ENSG00000198908	ARMCX5-GPRASP2
476.244	-0.818186	0.000174604	ENSG00000173272	MZT2A
2127.75	0.563385	0.000174604	ENSG00000168827	GFM1
65.2734	1.51325	0.000175481	ENSG00000125848	FLRT3
84.1294	1.47416	0.000175481	ENSG00000105639	JAK3
504.157	-0.823124	0.000175658	ENSG00000159788	RGS12
291.023	-1.04051	0.000175947	ENSG00000178460	MCMDC2
157.631	1.12849	0.000175947	ENSG00000175352	NRIP3
54.2217	1.58941	0.000177123	ENSG00000173227	SYT12
177.258	1.13559	0.000177958	ENSG00000102230	PCYT1B
1831.81	0.555729	0.000177958	ENSG00000122965	RBM19
143.224	-0.950062	0.000179086	ENSG00000165449	SLC16A9
152.162	1.42972	0.000179086	ENSG00000121075	TBX4
31.0467	2.04661	0.000179137	ENSG00000151136	BTBD11
1424.04	-0.558999	0.000179201	ENSG00000179632	MAF1
712.585	-0.807771	0.000180743	ENSG00000198648	STK39
816.749	0.715823	0.000183554	ENSG00000196923	PDLIM7
421.423	0.807277	0.000185648	ENSG00000181284	TMEM102
36.2245	-1.88448	0.000188776	ENSG00000231764	DLX6-AS1
41.4496	1.63769	0.000189126	ENSG00000207561	MIR635
438.112	0.837187	0.000189797	ENSG00000100379	KCTD17
907.853	-0.626437	0.00019031	ENSG00000100485	SOS2
1197.74	-0.693942	0.000190853	ENSG00000138867	GUCD1
1435	0.68008	0.000193062	ENSG00000168918	INPP5D
445.248	-1.02086	0.000193518	ENSG00000170955	CAVIN3
1243.25	0.613693	0.000195952	ENSG00000133816	MICAL2
1243.25	0.613693	0.000195952	ENSG00000133816	MICALCL
69.4658	1.33938	0.000196253	ENSG00000130775	THEMIS2
57.2892	1.54557	0.000196253	ENSG00000103316	CRYM
105.332	-1.14413	0.000196918	ENSG00000128602	SMO
14.2445	5.76711	0.000199439	ENSG00000184811	TRARG1
310.431	0.855596	0.000200608	ENSG00000177182	CLVS1
189.603	1.55314	0.000200981	ENSG00000182575	NXPH3
34.9064	1.99164	0.00020153	ENSG00000163485	ADORA1
1107.8	-0.531422	0.00020153	ENSG00000149657	LSM14B
38.0768	1.90044	0.00020295	ENSG00000140092	FBLN5
1168.57	0.727399	0.000203485	ENSG00000154639	CXADR
716.161	-0.927651	0.000203551	ENSG00000228716	DHFR
11.2687	4.06703	0.000204351	ENSG00000140459	CYP11A1
129.179	1.52261	0.000204358	ENSG00000163793	DNAJC5G
1245.86	0.628345	0.000207703	ENSG00000102882	MAPK3
295.622	-0.864503	0.000209425	ENSG00000143578	CREB3L4
112.01	-1.11768	0.000210064	ENSG00000196388	INCA1
1325.6	-0.603098	0.000212414	ENSG00000105877	DNAH11
1049.11	0.915403	0.000215007	ENSG00000138028	CGREF1
206.874	1.18525	0.00021647	ENSG00000090661	CERS4
626.266	0.615859	0.000218233	ENSG00000131370	SH3BP5
373.66	-0.692895	0.000221188	ENSG00000215712	TMEM242
516.407	0.695067	0.000222992	ENSG00000121753	ADGRB2
1310.69	0.602555	0.000222992	ENSG00000114738	MAPKAPK3
845.926	-0.64297	0.000222992	ENSG00000185432	METTL7A
856.616	0.796078	0.00022311	ENSG00000132170	PPARG
19.8393	2.46781	0.000225114	ENSG00000161544	CYGB
419.822	-0.780728	0.000225114	ENSG00000184470	TXNRD2
311.29	-0.727083	0.000226914	ENSG00000197852	INKA2
54.9496	1.94408	0.000227604	ENSG00000107984	DKK1
1181.58	-0.663386	0.000227604	ENSG00000122870	BICC1
40.5464	1.60237	0.00022802	ENSG00000174236	REP15
95.9976	-1.50158	0.000228587	ENSG00000103269	RHBDL1
9.95232	5.96562	0.000230406	ENSG00000168135	KCNJ4
218.967	1.11528	0.000232418	ENSG00000100968	NFATC4
270.69	0.808934	0.000239869	ENSG00000104892	KLC3
1129.98	-0.624837	0.000241259	ENSG00000145349	CAMK2D
8700.94	0.785194	0.000243636	ENSG00000021300	PLEKHB1
29.0967	2.20631	0.000244132	ENSG00000135406	PRPH
2361.02	-0.518987	0.00024562	ENSG00000100320	RBFOX2
157.415	-0.927445	0.000246476	ENSG00000267395	DM1-AS
12233.6	0.856108	0.00024673	ENSG00000136997	MYC
3689.68	0.71696	0.000249797	ENSG00000135916	ITM2C
629.918	0.77141	0.000250582	ENSG00000232803	SLCO4A1-AS1
3019.57	0.512233	0.000252669	ENSG00000167491	GATAD2A
90.8859	1.1582	0.000256012	ENSG00000176463	SLCO3A1
673.665	0.706134	0.000256604	ENSG00000143256	PFDN2
1136.07	-0.591962	0.000258774	ENSG00000086289	EPDR1
3388.86	0.584233	0.000258774	ENSG00000123146	ADGRE5
408.715	0.933073	0.000261433	ENSG00000143061	IGSF3
172.34	-0.935485	0.000261433	ENSG00000187630	DHRS4L2
284.244	0.916939	0.000262191	ENSG00000160191	PDE9A
132.46	-1.13924	0.000263237	ENSG00000170634	ACYP2
432.808	1.14211	0.000263408	ENSG00000204681	GABBR1
3075.23	0.579267	0.000263481	ENSG00000105401	CDC37
595.679	-0.748577	0.000263533	ENSG00000152782	PANK1
25.7511	2.13679	0.000264814	ENSG00000185924	RTN4RL1
91.9616	1.33476	0.000266592	ENSG00000155367	PPM1J
110.073	-1.06087	0.000266592	ENSG00000197044	ZNF441
2464.29	0.551772	0.000268497	ENSG00000135677	GNS
1285.1	-0.569618	0.000268497	ENSG00000178188	SH2B1
24.6781	2.10531	0.000269076	ENSG00000130829	DUSP9
120.48	-1.11792	0.000270362	ENSG00000177427	MIEF2
59.6258	1.7551	0.000270818	ENSG00000074181	NOTCH3
714.189	-1.30017	0.000272272	ENSG00000204387	C6orf48
94.1507	-1.21234	0.000272272	ENSG00000245149	RNF139-AS1
17.7567	3.61398	0.000272726	ENSG00000168748	CA7
274.546	-0.801562	0.000273188	ENSG00000127995	CASD1
28.9349	2.09411	0.000274743	ENSG00000106034	CPED1
521.638	0.609834	0.000276148	ENSG00000101844	ATG4A
1456.62	0.55037	0.000277399	ENSG00000110719	TCIRG1
353.625	0.734127	0.00028141	ENSG00000111490	TBC1D30
296.572	-0.769389	0.000281884	ENSG00000231365	WARS2-AS1
371.527	0.855172	0.000281884	ENSG00000119862	LGALSL
17.5393	3.16443	0.000282023	ENSG00000136944	LMX1B
588.945	0.640599	0.000283849	ENSG00000204220	PFDN6
40.0569	1.75389	0.000285203	ENSG00000156463	SH3RF2
42.3881	1.7794	0.000289599	ENSG00000153253	SCN3A
94.151	2.02488	0.000290117	ENSG00000130755	GMFG
173.599	-0.933029	0.00029493	ENSG00000165801	ARHGEF40
12.1805	5.62275	0.000298223	ENSG00000227082	LOC107985194
1151.24	-0.580109	0.000302667	ENSG00000126773	PCNX4
287.317	-0.706605	0.000302903	ENSG00000155592	ZKSCAN2
165.942	-1.00834	0.0003032	ENSG00000196284	SUPT3H
31.1878	1.87035	0.000305135	ENSG00000122862	SRGN
54.1078	1.5253	0.000306157	ENSG00000128805	ARHGAP22
977.55	-0.648679	0.00030954	ENSG00000155111	CDK19
239.332	-0.817886	0.000310319	ENSG00000075643	MOCOS
41.7355	1.80505	0.000310574	ENSG00000116667	C1orf21
41.5587	1.57194	0.000310574	ENSG00000101265	RASSF2
1490.58	-0.577026	0.000311426	ENSG00000166822	TMEM170A
853.097	-0.587931	0.00031145	ENSG00000078177	N4BP2
27.2419	2.16633	0.000312351	ENSG00000168811	IL12A
247.934	-0.814422	0.000313911	ENSG00000100906	NFKBIA
416.76	-0.694804	0.000313911	ENSG00000073050	XRCC1
194.608	1.20809	0.000313939	ENSG00000154016	GRAP
623.33	-0.852804	0.000314231	ENSG00000152082	MZT2B
1011.5	-0.533772	0.000314754	ENSG00000108506	INTS2
89.0077	1.12087	0.000315031	ENSG00000107796	ACTA2
1653.09	-0.599104	0.000315583	ENSG00000117362	APH1A
32.584	1.93011	0.000315759	ENSG00000178695	KCTD12
338.343	0.812383	0.000316482	ENSG00000184602	SNN
375.116	-0.885672	0.000319225	ENSG00000076770	MBNL3
57.1923	1.3901	0.00031975	ENSG00000139344	AMDHD1
609.725	0.650222	0.000321032	ENSG00000152128	TMEM163
306.775	0.862024	0.000330395	ENSG00000164051	CCDC51
3267.69	0.472137	0.000330395	ENSG00000113758	DBN1
1377.99	0.733246	0.000331768	ENSG00000170385	SLC30A1
7139.86	0.519839	0.000331768	ENSG00000153815	CMIP
78.7967	1.45162	0.000333396	ENSG00000020577	SAMD4A
525.204	-0.880664	0.000334915	ENSG00000119242	CCDC92
30.1813	1.90493	0.000335203	ENSG00000102359	SRPX2
140.579	1.26232	0.000338531	ENSG00000145569	OTULINL
114.805	1.10869	0.000338531	ENSG00000167191	GPRC5B
419.014	-0.716729	0.00034231	ENSG00000167232	ZNF91
798.83	-0.653205	0.000345229	ENSG00000135100	HNF1A
50.453	1.84033	0.000348699	ENSG00000165810	BTNL9
12.5426	3.86845	0.000348813	ENSG00000163283	ALPP
17.0965	3.10265	0.000352057	ENSG00000101425	BPI
154.46	-0.875263	0.00035208	ENSG00000143554	SLC27A3
23.7711	2.42157	0.000354029	ENSG00000106178	CCL24
211.815	0.953982	0.000354934	ENSG00000100307	CBX7
420.08	0.85232	0.000356257	ENSG00000163975	MELTF
11.0295	4.37573	0.000360667	ENSG00000244227	LRRC77P
6370.77	0.482161	0.000362252	ENSG00000035403	VCL
130.282	1.18343	0.000366697	ENSG00000241484	ARHGAP8
13.4535	3.47081	0.000367415	ENSG00000104783	KCNN4
921.623	-0.641489	0.000367646	ENSG00000188917	TRMT2B
731.515	0.667326	0.000368751	ENSG00000187942	LDLRAD2
585.026	-0.698847	0.000370115	ENSG00000170456	DENND5B
1336.18	0.616955	0.000370237	ENSG00000134480	CCNH
789.677	-0.763567	0.000371761	ENSG00000053371	AKR7A2
9112.68	1.10472	0.000374562	ENSG00000103018	CYB5B
1555.08	0.535841	0.000375599	ENSG00000123130	ACOT9
850.809	0.699377	0.000376153	ENSG00000064687	ABCA7
646.815	0.561277	0.00037909	ENSG00000107438	PDLIM1
331.862	0.753575	0.000379605	ENSG00000163686	ABHD6
94.5408	1.22602	0.000382116	ENSG00000169403	PTAFR
1875.65	0.777934	0.000383621	ENSG00000198858	R3HDM4
314.328	0.767486	0.000385843	ENSG00000118369	USP35
297.136	-0.979652	0.000387242	ENSG00000172687	ZNF738
77.2024	-1.41899	0.000391417	ENSG00000178878	APOLD1
24.0105	2.19515	0.000395193	ENSG00000197380	DACT3
76.0259	1.21636	0.000397218	ENSG00000173320	STOX2
11.1606	5.57509	0.000397218	ENSG00000196668	LINC00173
2569.78	-0.659346	0.000401694	ENSG00000008441	NFIX
612.466	-0.708063	0.000402513	ENSG00000269609	RPARP-AS1
1878.51	-0.594912	0.000406361	ENSG00000115904	SOS1
16.2707	2.97346	0.00040985	ENSG00000151360	ALLC
61.1787	1.70165	0.00040985	ENSG00000168490	PHYHIP
2078.11	0.809032	0.00041057	ENSG00000117395	EBNA1BP2
1662.06	-0.784498	0.000412722	ENSG00000258498	DIO3OS
128.548	-0.956025	0.000412921	ENSG00000070759	TESK2
859.01	-0.841524	0.000412921	ENSG00000146278	PNRC1
78.8519	-1.2637	0.000412921	ENSG00000161133	USP41
147.129	-1.03055	0.000413035	ENSG00000258839	MC1R
184.683	0.940626	0.000414699	ENSG00000079156	OSBPL6
34.6023	-1.70048	0.000417307	ENSG00000249574	LOC442497
548.141	-0.687862	0.000417902	ENSG00000047346	FAM214A
84.384	1.68749	0.000424785	ENSG00000227630	LINC01132
491.985	-0.791196	0.000436645	ENSG00000115446	UNC50
618.417	-0.631271	0.000436645	ENSG00000112679	DUSP22
343.736	0.84222	0.00044282	ENSG00000197780	TAF13
224.145	1.00709	0.00044335	ENSG00000178531	CTXN1
691.364	-0.607161	0.000449701	ENSG00000163625	WDFY3
689.308	-0.634543	0.000451469	ENSG00000125901	MRPS26
604.071	0.682709	0.000452211	ENSG00000077942	FBLN1
71.1952	3.52691	0.000453033	ENSG00000149294	NCAM1
128.807	0.994835	0.000455577	ENSG00000228812	LAMA5-AS1
1701.58	0.824423	0.000456286	ENSG00000157193	LRP8
11342.8	0.737403	0.00045892	ENSG00000176153	GPX2
304.871	-0.803147	0.000460138	ENSG00000166188	ZNF319
78.494	1.15381	0.000460138	ENSG00000105649	RAB3A
53.3059	-1.69447	0.000460803	ENSG00000269416	LINC01224
373.772	1.06033	0.000464774	ENSG00000042493	CAPG
66.4318	-1.51931	0.000471029	ENSG00000169507	SLC38A11
639.118	0.669716	0.000474953	ENSG00000132970	WASF3
6691.19	0.550242	0.000475237	ENSG00000034510	TMSB10
4158.05	-0.608341	0.000475713	ENSG00000175215	CTDSP2
2627.67	-0.519775	0.000476665	ENSG00000177119	ANO6
124.287	1.09864	0.000478013	ENSG00000213420	GPC2
829.753	1.18899	0.00048386	ENSG00000050438	SLC4A8
22.4258	2.63143	0.000495877	ENSG00000121236	TRIM6
47.3211	1.59456	0.000498495	ENSG00000132677	RHBG
2030.14	0.672176	0.000498495	ENSG00000052749	RRP12
4945.42	0.857016	0.000502202	ENSG00000155380	SLC16A1
28.4552	2.65228	0.000505908	ENSG00000267968	LOC105372441
365.071	-0.631437	0.000505908	ENSG00000179943	FIZ1
6856.83	0.563966	0.000510138	ENSG00000150093	ITGB1
13.8996	3.10498	0.000510168	ENSG00000101333	PLCB4
324.554	-0.871319	0.000512545	ENSG00000160325	CACFD1
60.0984	-1.3308	0.00051284	ENSG00000231889	TRAF3IP2-AS1
146.156	1.1312	0.000513445	ENSG00000092421	SEMA6A
2662.14	0.657322	0.000515055	ENSG00000135862	LAMC1
172.666	-0.940091	0.000519504	ENSG00000148584	A1CF
1014.99	-0.644319	0.000524111	ENSG00000100445	SDR39U1
1523.61	-0.565021	0.000525559	ENSG00000129933	MAU2
181.32	0.872661	0.000526573	ENSG00000146054	TRIM7
316.93	0.732024	0.000526607	ENSG00000205413	SAMD9
8547.78	-0.42499	0.00052696	ENSG00000198561	CTNND1
8547.78	-0.42499	0.00052696	ENSG00000198561	TMX2-CTNND1
3006.82	0.749448	0.000527168	ENSG00000113657	DPYSL3
20.8921	2.35235	0.000527867	ENSG00000119121	TRPM6
907.945	-0.69502	0.000531364	ENSG00000133624	ZNF767P
75.351	-1.26134	0.000531536	ENSG00000249087	ZNF436-AS1
51.4761	1.72154	0.000537406	ENSG00000171759	PAH
42.576	1.77557	0.000537482	ENSG00000158458	NRG2
422.578	-0.722324	0.000538931	ENSG00000163362	INAVA
11.4792	4.90854	0.000545645	ENSG00000196415	PRTN3
493.67	0.845123	0.000552923	ENSG00000134070	IRAK2
85.641	1.1859	0.000554814	ENSG00000175984	DENND2C
49.8235	1.40101	0.000554814	ENSG00000182747	SLC35D3
32.6468	2.18449	0.000554814	ENSG00000189221	MAOA
3171.99	0.961078	0.000562784	ENSG00000121039	RDH10
958.33	0.671997	0.000564179	ENSG00000110697	PITPNM1
143.367	-1.01383	0.000574554	ENSG00000180806	HOXC9
2630.82	0.548649	0.000574554	ENSG00000188559	RALGAPA2
43.0501	-1.47138	0.000577472	ENSG00000119917	IFIT3
1175.82	-0.583142	0.000580539	ENSG00000163348	PYGO2
23.3669	2.33657	0.00058296	ENSG00000186510	CLCNKA
809.783	-0.657524	0.00058296	ENSG00000248092	NNT-AS1
17.3221	2.85165	0.000584049	ENSG00000187730	GABRD
6937.84	0.844643	0.000584049	ENSG00000083857	FAT1
103.557	-1.02728	0.00058726	ENSG00000221886	ZBED8
16.6798	-2.69398	0.00058726	ENSG00000257060	LOC105370982
18.1523	2.89441	0.000587435	ENSG00000169783	LINGO1
1120.58	0.72033	0.000590842	ENSG00000007080	CCDC124
1265.02	-0.622307	0.000592043	ENSG00000086475	SEPHS1
21.1868	2.43582	0.000593332	ENSG00000068831	RASGRP2
853.903	-0.721707	0.000593642	ENSG00000180628	PCGF5
60.2389	1.35074	0.000601908	ENSG00000175768	TOMM5
3558.22	-0.618963	0.000604602	ENSG00000173020	GRK2
203.345	-0.949666	0.000605582	ENSG00000106868	SUSD1
687.811	-0.689248	0.000605582	ENSG00000129473	BCL2L2
153.684	-0.994327	0.000609487	ENSG00000198429	ZNF69
858.599	0.659914	0.000611198	ENSG00000183340	JRKL
28.5265	1.93041	0.000612681	ENSG00000064042	LIMCH1
171.275	1.01932	0.000614962	ENSG00000107731	UNC5B
2222.45	-0.609103	0.000617635	ENSG00000257093	KIAA1147
529.504	0.979836	0.000617635	ENSG00000104825	NFKBIB
651.079	-0.561867	0.000641719	ENSG00000153066	TXNDC11
45.5926	1.73577	0.000644327	ENSG00000143590	EFNA3
1800.7	-0.617651	0.000648469	ENSG00000136636	KCTD3
544.542	0.63732	0.000652679	ENSG00000152642	GPD1L
11350.5	0.521752	0.000654535	ENSG00000165732	DDX21
199.142	-1.23953	0.000656488	ENSG00000157514	TSC22D3
3260.67	-0.740564	0.000658041	ENSG00000166228	PCBD1
13.65	2.95162	0.000659383	ENSG00000177508	IRX3
620.929	-0.796534	0.000659901	ENSG00000104899	AMH
108.714	0.978854	0.000674502	ENSG00000135709	KIAA0513
5633.19	0.543149	0.000677038	ENSG00000072736	NFATC3
1856.81	-0.491379	0.000677326	ENSG00000204138	PHACTR4
961.76	0.644028	0.000678671	ENSG00000130762	ARHGEF16
7438.14	0.705128	0.000678857	ENSG00000108510	MED13
3046.25	0.618016	0.000687611	ENSG00000077782	FGFR1
438.162	-0.658393	0.000689873	ENSG00000070778	PTPN21
56.1878	-1.29451	0.000689878	ENSG00000245146	MALINC1
89.9183	1.2183	0.000690026	ENSG00000072840	EVC
2235.8	0.542075	0.000697155	ENSG00000147889	CDKN2A
2101.9	-0.492519	0.000697155	ENSG00000198876	DCAF12
27.9543	-1.82153	0.000702586	ENSG00000102048	ASB9
1931.91	-0.689434	0.000702852	ENSG00000142687	KIAA0319L
28.2544	1.82879	0.000703775	ENSG00000205426	KRT81
895.971	0.607031	0.000704709	ENSG00000113742	CPEB4
1445.3	-0.922703	0.000709123	ENSG00000029993	HMGB3
705.523	-0.589974	0.000712267	ENSG00000167880	EVPL
109.907	-1.07792	0.000714159	ENSG00000261136	LOC105370941
67.1736	-1.20024	0.00071432	ENSG00000257815	LINC01481
1434.8	0.597962	0.000717956	ENSG00000182534	MXRA7
19.3451	2.26799	0.000718696	ENSG00000237330	RNF223
2441.74	0.659461	0.000726921	ENSG00000149328	GLB1L2
1334.08	0.67602	0.000727602	ENSG00000168528	SERINC2
200.746	0.84604	0.000727602	ENSG00000150938	CRIM1
5.69412	5.87426	0.000727602	ENSG00000150201	FXYD4
5520.93	0.456782	0.000727602	ENSG00000137693	YAP1
1764	0.745659	0.000727962	ENSG00000204580	DDR1
186.091	0.78052	0.000728399	ENSG00000133985	TTC9
1439.04	0.742985	0.000734761	ENSG00000119812	FAM98A
280.872	-1.06159	0.000738115	ENSG00000119673	ACOT2
59.8004	1.48351	0.000739332	ENSG00000138769	CDKL2
54.5312	1.26435	0.000739332	ENSG00000165092	ALDH1A1
431.585	-1.25972	0.000742994	ENSG00000182621	PLCB1
431.585	-1.25972	0.000742994	ENSG00000182621	LOC105372522
1514.61	0.591498	0.000742994	ENSG00000141905	NFIC
46.3037	1.51547	0.00074684	ENSG00000176723	ZNF843
883.764	-0.576174	0.00075268	ENSG00000100938	GMPR2
112.238	-0.985897	0.00075301	ENSG00000135437	RDH5
104.667	1.31047	0.000764197	ENSG00000227038	GTF2IP7
2381.33	0.574644	0.00076724	ENSG00000136830	FAM129B
948.06	-0.542357	0.000771459	ENSG00000160293	VAV2
276.086	0.813656	0.000788048	ENSG00000162817	C1orf115
527.515	0.884332	0.000791433	ENSG00000132879	FBXO44
264.898	-0.880267	0.000793489	ENSG00000160783	PMF1
252.99	-0.730219	0.000808181	ENSG00000267532	MIR497HG
742.138	-0.517735	0.000810457	ENSG00000105443	CYTH2
751.332	-0.626873	0.000816119	ENSG00000135766	EGLN1
1897.07	0.640064	0.000828336	ENSG00000187531	SIRT7
10.1512	3.54868	0.000832492	ENSG00000236393	LOC101927476
861.881	-0.648671	0.000835897	ENSG00000238227	TMEM250
6873.25	0.675541	0.000837549	ENSG00000135048	CEMIP2
3666.89	-0.635892	0.000841482	ENSG00000136938	ANP32B
64.4156	1.38973	0.000843036	ENSG00000107736	CDH23
571.332	-0.736406	0.000846702	ENSG00000164054	SHISA5
689.124	-0.553944	0.000846702	ENSG00000176834	VSIG10
689.124	-0.553944	0.000846702	ENSG00000176834	LOC101928274
26.0376	1.88825	0.000853707	ENSG00000166816	LDHD
1992.83	0.692811	0.000855873	ENSG00000160803	UBQLN4
37.7295	-1.61022	0.000855873	ENSG00000260924	LINC01311
452.14	-0.627577	0.000860449	ENSG00000223960	PRKRA-AS1
1024.11	0.9017	0.000863497	ENSG00000007516	BAIAP3
55.8398	-1.58476	0.000865844	ENSG00000250802	ZBED3-AS1
1188.16	0.735112	0.000877638	ENSG00000197119	SLC25A29
19.8066	2.51384	0.000879083	ENSG00000074416	MGLL
1193.72	0.566789	0.00088202	ENSG00000159596	TMEM69
15.3233	3.95698	0.00088202	ENSG00000135447	PPP1R1A
754.855	-0.622824	0.000897829	ENSG00000183718	TRIM52
28.3377	2.22618	0.000900717	ENSG00000180720	CHRM4
1756.17	0.568923	0.000905651	ENSG00000106976	DNM1
670.221	0.827959	0.00092198	ENSG00000250479	CHCHD10
2766.69	0.662522	0.000933056	ENSG00000107937	GTPBP4
420.501	0.625329	0.000935078	ENSG00000169991	IFFO2
239.499	-0.808568	0.000937065	ENSG00000198944	SOWAHA
58.1462	1.42801	0.000939255	ENSG00000111728	ST8SIA1
81.5425	-1.07044	0.000942387	ENSG00000261840	LOC730183
79.7108	-1.18114	0.000945474	ENSG00000170161	LOC728673
2286.59	-0.782753	0.000946576	ENSG00000153395	LPCAT1
50.7148	1.71007	0.000948294	ENSG00000168071	CCDC88B
760.473	-0.55643	0.000948701	ENSG00000094975	SUCO
15.916	2.72121	0.000949242	ENSG00000188153	COL4A5
107	-1.11372	0.000951543	ENSG00000169255	B3GALNT1
1099.99	0.485153	0.000955974	ENSG00000161791	FMNL3
17.1871	2.63744	0.000957559	ENSG00000174990	CA5A
1425.35	-0.574968	0.00096722	ENSG00000107104	KANK1
1340.51	-0.553359	0.00096722	ENSG00000004975	DVL2
38.2606	1.79775	0.000976906	ENSG00000121966	CXCR4
843.28	-0.626583	0.000978679	ENSG00000078399	HOXA9
833.504	0.590166	0.000987766	ENSG00000132467	UTP3
11.3064	3.71947	0.000988972	ENSG00000167617	CDC42EP5
2160.18	-0.587989	0.00100232	ENSG00000172831	CES2
874.024	-0.736477	0.0010061	ENSG00000140564	FURIN
159.817	-0.827056	0.00102218	ENSG00000267280	TBX2-AS1
266.571	-1.29558	0.00102227	ENSG00000172086	KRCC1
276.22	-0.802534	0.00103079	ENSG00000198496	NBR2
1752.14	-0.631465	0.0010344	ENSG00000141959	PFKL
132.657	1.03363	0.00103458	ENSG00000225889	LOC100507006
108.032	1.57398	0.00103661	ENSG00000242110	AMACR
100.828	1.11375	0.00103666	ENSG00000011422	PLAUR
173.825	0.861221	0.00105494	ENSG00000198435	NRARP
310.347	-0.676598	0.00105622	ENSG00000141026	MED9
219.094	-0.898771	0.00106012	ENSG00000215440	NPEPL1
1650.45	-0.472353	0.00106325	ENSG00000016391	CHDH
41.6593	1.79305	0.00106396	ENSG00000103522	IL21R
866.331	1.14833	0.00107616	ENSG00000092758	COL9A3
118.918	-0.981333	0.00107756	ENSG00000198205	ZXDA
415.418	-1.14188	0.00107891	ENSG00000169242	EFNA1
26.0259	1.949	0.00108635	ENSG00000136059	VILL
1218.31	0.6545	0.00108635	ENSG00000118985	ELL2
71.7579	1.20389	0.00108655	ENSG00000059377	TBXAS1
4671.64	0.560693	0.00110266	ENSG00000102265	TIMP1
98.8677	-1.00032	0.00110507	ENSG00000240024	LINC00888
423.835	-0.753011	0.00112044	ENSG00000044090	CUL7
1934.52	-0.659608	0.00112558	ENSG00000196187	TMEM63A
193.175	1.37986	0.00113657	ENSG00000166963	MAP1A
1170.22	-0.837037	0.00113677	ENSG00000123933	MXD4
14.4579	-6.29954	0.00114059	ENSG00000176046	NUPR1
69.9639	1.09748	0.00114059	ENSG00000131849	ZNF132
37.0726	1.56187	0.00114434	ENSG00000180139	ACTA2-AS1
1581.07	-0.508602	0.00115938	ENSG00000175970	UNC119B
55.6825	-1.52671	0.00116313	ENSG00000269994	LOC440173
43.2367	1.68097	0.0011669	ENSG00000161180	CCDC116
564.678	-0.588148	0.00118964	ENSG00000169762	TAPT1
493.478	0.84889	0.00119263	ENSG00000152527	PLEKHH2
19565	0.716008	0.0011948	ENSG00000140526	ABHD2
2514.74	0.462553	0.00119537	ENSG00000160049	DFFA
134.566	1.00917	0.00119843	ENSG00000187486	KCNJ11
2294.51	0.54636	0.00120214	ENSG00000099810	MTAP
1813.78	0.502069	0.00120651	ENSG00000131584	ACAP3
1171.68	0.835287	0.00121998	ENSG00000162129	CLPB
2028.77	0.489329	0.00123402	ENSG00000113716	HMGXB3
769.818	0.52122	0.00123624	ENSG00000164877	MICALL2
5311.85	0.622105	0.0012381	ENSG00000158417	EIF5B
5.54588	5.79587	0.00123852	ENSG00000163530	DPPA2
28.9552	1.71203	0.00123852	ENSG00000231185	SPRY4-AS1
320	0.654931	0.00123852	ENSG00000120278	PLEKHG1
77.9601	-1.04991	0.00123852	ENSG00000167525	PROCA1
5658.28	0.776503	0.00124492	ENSG00000125378	BMP4
312.819	1.27453	0.00124611	ENSG00000146700	SSC4D
764.766	0.587234	0.00125903	ENSG00000163945	UVSSA
764.766	0.587234	0.00125903	ENSG00000163945	CRIPAK
1397.59	-0.550955	0.00126981	ENSG00000065060	UHRF1BP1
93.8342	1.08654	0.00127452	ENSG00000164669	INTS4P1
7864.84	-0.710778	0.00127692	ENSG00000065361	ERBB3
291.027	-0.627438	0.0012782	ENSG00000106100	NOD1
9.64794	3.69488	0.0012782	ENSG00000136425	CIB2
25.4438	1.89266	0.0012782	ENSG00000187867	PALM3
79.809	1.17164	0.00129315	ENSG00000164674	SYTL3
404.856	0.585953	0.00129843	ENSG00000145246	ATP10D
123.616	1.44162	0.00131941	ENSG00000166897	ELFN2
17.9024	2.97364	0.0013197	ENSG00000119715	ESRRB
5032.18	0.851977	0.00132391	ENSG00000133216	EPHB2
192.899	0.976738	0.00132636	ENSG00000188483	IER5L
96.6219	1.11002	0.00134928	ENSG00000181458	TMEM45A
569.058	-0.725499	0.00136187	ENSG00000198455	ZXDB
1388.79	-0.696916	0.00137197	ENSG00000187189	TSPYL4
11.767	3.44483	0.00137818	ENSG00000054983	GALC
6256.39	0.549676	0.0013863	ENSG00000170606	HSPA4
1190.35	0.605882	0.00139254	ENSG00000153071	DAB2
1190.35	0.605882	0.00139254	ENSG00000153071	LOC112267931
537.339	-0.955851	0.00139822	ENSG00000163808	KIF15
323.469	-0.663886	0.00139882	ENSG00000103528	SYT17
903.775	-0.515683	0.00140395	ENSG00000198060	2005-03-01
4553.47	0.672172	0.00140395	ENSG00000162344	FGF19
639.077	-0.549618	0.00140721	ENSG00000111817	DSE
1867.95	-0.674024	0.00141973	ENSG00000133243	BTBD2
1688.8	-0.494764	0.00142141	ENSG00000072135	PTPN18
631.1	-0.515919	0.00142507	ENSG00000135999	EPC2
1373.46	0.495339	0.00142663	ENSG00000100600	LGMN
545.24	-0.620481	0.0014485	ENSG00000174652	ZNF266
408.421	-0.881073	0.00145091	ENSG00000102057	KCND1
8603.09	0.822577	0.00145467	ENSG00000138434	ITPRID2
1646.66	0.483479	0.00146054	ENSG00000104763	ASAH1
251.75	-0.926771	0.00146642	ENSG00000026508	CD44
246.614	-0.769942	0.00147143	ENSG00000166311	SMPD1
429.128	-0.823331	0.00147298	ENSG00000109618	SEPSECS
692.015	-0.582198	0.00148523	ENSG00000206573	THUMPD3-AS1
648.242	-0.561318	0.00149234	ENSG00000065559	MAP2K4
2108.34	-0.518435	0.00149685	ENSG00000196642	RABL6
184.744	-0.79151	0.00150272	ENSG00000112186	CAP2
478.449	-0.703353	0.00150494	ENSG00000038210	PI4K2B
2746.72	0.546188	0.00150668	ENSG00000124767	GLO1
259.503	0.71267	0.00150668	ENSG00000139926	FRMD6
39.0223	1.61297	0.00152042	ENSG00000172014	ANKRD20A4
1671.59	0.65886	0.00154219	ENSG00000182795	C1orf116
113.442	-1.17747	0.00155239	ENSG00000123080	CDKN2C
47.0147	1.35911	0.00155239	ENSG00000113580	NR3C1
584.984	0.697231	0.00155282	ENSG00000165434	PGM2L1
1867.96	0.670121	0.00155282	ENSG00000176155	CCDC57
9.99486	3.26389	0.00155799	ENSG00000137673	MMP7
39.864	1.83994	0.00155995	ENSG00000128564	VGF
427.193	0.604941	0.00156378	ENSG00000184110	EIF3C
4313.49	0.444349	0.00157643	ENSG00000168243	GNG4
106.882	0.928667	0.00157771	ENSG00000130812	ANGPTL6
916.216	-0.570367	0.00160277	ENSG00000187954	CYHR1
504.239	-0.548385	0.00161621	ENSG00000105483	CARD8
61.2103	1.16997	0.00161899	ENSG00000118596	SLC16A7
1899.1	-0.673387	0.00162203	ENSG00000169689	CENPX
56.3466	1.20258	0.00162751	ENSG00000124224	PPP4R1L
1252.86	0.530792	0.00163022	ENSG00000120306	CYSTM1
346.689	0.646791	0.00163022	ENSG00000134490	TMEM241
314.726	1.0121	0.00163206	ENSG00000101443	WFDC2
173.927	-0.768681	0.00163243	ENSG00000056972	TRAF3IP2
681.978	-0.591508	0.00163766	ENSG00000114480	GBE1
161.278	-0.881517	0.00164147	ENSG00000160602	NEK8
224.925	0.779963	0.00164445	ENSG00000119411	BSPRY
954.445	-0.497138	0.00165416	ENSG00000093183	SEC22C
202.631	-0.926005	0.00165416	ENSG00000132749	TESMIN
76.9969	1.34515	0.00165655	ENSG00000026103	FAS
322.16	0.623128	0.00166117	ENSG00000137821	LRRC49
429.059	0.836679	0.00166155	ENSG00000116985	BMP8B
1167.89	0.596872	0.00166371	ENSG00000100376	FAM118A
114.982	0.942495	0.00167025	ENSG00000148426	PROSER2
242.729	1.15177	0.00168149	ENSG00000108852	MPP2
191.21	0.795826	0.00168211	ENSG00000254093	PINX1
653.753	0.52992	0.00168424	ENSG00000197265	GTF2E2
2839.66	0.538953	0.00170277	ENSG00000163811	WDR43
1160.79	-0.550216	0.00170515	ENSG00000071655	MBD3
101.957	1.2277	0.00170526	ENSG00000148908	RGS10
965.383	-0.658546	0.0017071	ENSG00000146066	HIGD2A
923.695	0.58433	0.00171677	ENSG00000135919	SERPINE2
1551.74	-0.462309	0.00171871	ENSG00000161021	MAML1
3430.92	0.684984	0.00172229	ENSG00000079819	EPB41L2
1447.69	-0.491295	0.00172229	ENSG00000108511	HOXB6
152.611	1.2686	0.00172556	ENSG00000178075	GRAMD1C
107.602	-0.983854	0.00172612	ENSG00000010318	PHF7
7.69335	5.2046	0.00173294	ENSG00000166831	RBPMS2
582.02	-0.644772	0.00174979	ENSG00000168758	SEMA4C
1121.67	0.582766	0.00174979	ENSG00000113312	TTC1
1812.95	0.566207	0.00175267	ENSG00000103512	NOMO1
394.019	-0.599679	0.00176764	ENSG00000100105	PATZ1
7.55976	5.85825	0.00178186	ENSG00000203727	SAMD5
1408.27	0.734768	0.00178522	ENSG00000020633	RUNX3
1837.17	0.532538	0.00178634	ENSG00000130309	COLGALT1
398.827	0.707213	0.00178885	ENSG00000178537	SLC25A20
1354.63	0.445202	0.00178885	ENSG00000171109	MFN1
5.20749	5.49618	0.00178958	ENSG00000164794	KCNV1
16.3751	2.53439	0.00181104	ENSG00000144824	PHLDB2
8858	0.543211	0.00181144	ENSG00000197081	IGF2R
9318.05	0.612656	0.00182749	ENSG00000185896	LAMP1
188.726	0.821452	0.00182794	ENSG00000165474	GJB2
1744.58	0.473713	0.00183399	ENSG00000136141	LRCH1
1259.01	0.626127	0.00183891	ENSG00000137941	TTLL7
1228.12	-0.637517	0.00183987	ENSG00000067177	PHKA1
488.819	0.576926	0.00184792	ENSG00000115107	STEAP3
27.1137	1.72503	0.00185268	ENSG00000158008	EXTL1
190.17	0.850892	0.00185623	ENSG00000230212	LOC100133286
10.1876	5.2477	0.00185691	ENSG00000116711	PLA2G4A
1328.96	-0.651912	0.00186026	ENSG00000168936	TMEM129
577.549	0.57634	0.00187599	ENSG00000185499	MUC1
2952.23	-0.699422	0.00188512	ENSG00000049449	RCN1
160.831	-0.78425	0.00189119	ENSG00000188738	FSIP2
37.8785	1.53016	0.00189193	ENSG00000147408	CSGALNACT1
231.345	0.965325	0.00190398	ENSG00000185340	GAS2L1
204.165	1.10513	0.00190743	ENSG00000065809	FAM107B
16.648	3.21725	0.00190743	ENSG00000133083	DCLK1
5084.52	0.476715	0.00190743	ENSG00000101608	MYL12A
111.597	1.18767	0.00191153	ENSG00000197093	GAL3ST4
1201.81	-0.661003	0.00193453	ENSG00000163697	APBB2
226.125	-0.770164	0.00193453	ENSG00000005073	HOXA11
59.9087	1.25113	0.00193453	ENSG00000185669	SNAI3
1329.58	0.515685	0.00193497	ENSG00000172840	PDP2
361.94	-0.910471	0.00193994	ENSG00000221944	TIGD1
44.7466	1.86027	0.00194702	ENSG00000167355	OR51B5
67.2043	1.14396	0.00194702	ENSG00000174939	ASPHD1
365.016	0.643624	0.00195867	ENSG00000091129	NRCAM
464.54	-0.801388	0.00195867	ENSG00000257167	TMPO-AS1
65.9104	1.18618	0.00195876	ENSG00000180535	BHLHA15
2039.86	-0.451735	0.00196128	ENSG00000188021	UBQLN2
125.389	-1.24238	0.00198122	ENSG00000176912	TYMSOS
462.413	-0.876806	0.00198331	ENSG00000134698	AGO4
501.29	0.792734	0.00198611	ENSG00000197442	MAP3K5
11873.4	-0.596899	0.00199422	ENSG00000152348	ATG10
6384.86	0.676204	0.00200465	ENSG00000169855	ROBO1
150.744	-0.885676	0.00200912	ENSG00000151466	SCLT1
788.637	-0.674569	0.00203232	ENSG00000183508	TENT5C
1960.63	-0.541528	0.00203699	ENSG00000144579	CTDSP1
208.024	0.899424	0.00205135	ENSG00000085831	TTC39A
803.677	-0.736339	0.00205882	ENSG00000249115	HAUS5
8.2072	5.09358	0.00206246	ENSG00000123977	DAW1
1195.23	-0.750512	0.00208024	ENSG00000110455	ACCS
9.03516	4.03105	0.00208024	ENSG00000258171	LINC02412
370.991	-0.694811	0.0020841	ENSG00000149679	CABLES2
62.7506	-1.15621	0.00209046	ENSG00000167034	NKX3-1
524.935	-0.72688	0.00209238	ENSG00000160703	NLRX1
397.905	0.696962	0.00209478	ENSG00000103876	FAH
411.133	-0.886267	0.00210671	ENSG00000176209	SMIM19
181.708	-0.813085	0.00210671	ENSG00000176165	FOXG1
4281.56	0.440232	0.00211554	ENSG00000159131	GART
1051.23	-0.69007	0.00211923	ENSG00000182551	ADI1
630.337	-0.725307	0.00211971	ENSG00000169750	RAC3
973.38	-0.514977	0.00212271	ENSG00000143222	UFC1
335.377	-0.602744	0.00213379	ENSG00000121988	ZRANB3
1911.39	0.471095	0.00214085	ENSG00000143797	MBOAT2
127.796	0.935252	0.00214085	ENSG00000069399	BCL3
1550.32	-0.492531	0.00214457	ENSG00000185236	RAB11B
97.8019	-0.999071	0.00216885	ENSG00000215790	SLC35E2A
961.569	-0.602499	0.00217038	ENSG00000178567	EPM2AIP1
179.462	1.22624	0.00217237	ENSG00000105376	ICAM5
2029.72	-0.540269	0.00217787	ENSG00000198728	LDB1
9.79275	4.47049	0.00217862	ENSG00000226674	TEX41
6.22376	5.3155	0.00217862	ENSG00000128040	SPINK2
1441.45	0.533823	0.00217947	ENSG00000073008	PVR
1452.33	0.45889	0.00217951	ENSG00000136045	PWP1
76.7111	1.42504	0.002186	ENSG00000089847	ANKRD24
259.616	-0.829324	0.00218804	ENSG00000106538	RARRES2
16.6205	2.79151	0.00220538	ENSG00000090539	CHRD
4925.32	0.57283	0.00221173	ENSG00000088970	KIZ
2318.03	0.509141	0.00221383	ENSG00000103222	ABCC1
1917.22	-0.512574	0.00221714	ENSG00000198586	TLK1
216.929	-0.747727	0.00222081	ENSG00000234444	ZNF736
1107.33	0.505794	0.00222814	ENSG00000107815	TWNK
59.6162	1.18085	0.00223096	ENSG00000106688	SLC1A1
16.2469	-2.39698	0.0022329	ENSG00000228146	CASP16P
393.978	-0.701272	0.00223856	ENSG00000128709	HOXD9
8.15535	3.70607	0.00223856	ENSG00000220008	LINGO3
666.915	0.686392	0.00227888	ENSG00000143314	MRPL24
524.782	0.687842	0.00227942	ENSG00000118960	HS1BP3
93.2512	1.08424	0.00228313	ENSG00000126882	FAM78A
33.9774	2.09956	0.00228364	ENSG00000125910	S1PR4
34.485	-1.48522	0.00228546	ENSG00000169962	TAS1R3
433.908	0.637067	0.00228546	ENSG00000130956	HABP4
290.109	-0.995331	0.00228847	ENSG00000239779	WBP1
222.675	-0.934489	0.00229153	ENSG00000158234	FAIM
728.939	-0.562854	0.00229963	ENSG00000120896	SORBS3
485.412	-0.577935	0.00229964	ENSG00000183309	ZNF623
1000.56	-0.516094	0.00230073	ENSG00000132434	LANCL2
86.9879	-0.945331	0.00231317	ENSG00000213689	TREX1
1457.65	-0.520867	0.00231317	ENSG00000164896	FASTK
2496.96	0.470417	0.00231317	ENSG00000086712	TXLNG
769.068	0.508208	0.00231853	ENSG00000070495	JMJD6
53.1558	1.56235	0.00231997	ENSG00000198832	SELENOM
3178.6	-0.435257	0.00232954	ENSG00000178252	WDR6
1103.05	0.63934	0.0023312	ENSG00000135521	LTV1
1662.99	-0.792417	0.00233374	ENSG00000196693	ZNF33B
120.396	1.15443	0.00234287	ENSG00000114790	ARHGEF26
43.502	1.43929	0.0023613	ENSG00000060140	STYK1
43.0627	1.73338	0.00237373	ENSG00000171560	FGA
947.026	-0.583571	0.0023756	ENSG00000156521	TYSND1
11.4376	3.28811	0.00237566	ENSG00000185860	CCDC190
2687.14	-0.531537	0.00237641	ENSG00000196323	ZBTB44
89.2065	-1.10604	0.00238275	ENSG00000196408	NOXO1
615.491	0.608885	0.00238649	ENSG00000090776	EFNB1
125.176	0.985043	0.00238796	ENSG00000099785	2002-03-01
514.515	-0.599219	0.0023968	ENSG00000177917	ARL6IP6
568.952	0.786734	0.00241015	ENSG00000109089	CDR2L
481.867	0.578206	0.00241395	ENSG00000116809	ZBTB17
547.197	0.56728	0.00241863	ENSG00000139737	SLAIN1
472.018	-0.643674	0.00241912	ENSG00000054148	PHPT1
119.58	0.894794	0.0024442	ENSG00000079337	RAPGEF3
229.813	-0.777118	0.00244705	ENSG00000159899	NPR2
101.817	1.01487	0.00244862	ENSG00000101695	RNF125
2433.93	0.751699	0.00244862	ENSG00000130158	DOCK6
1029.84	0.55641	0.00244862	ENSG00000090924	PLEKHG2
354.275	0.601653	0.00246935	ENSG00000189362	NEMP2
642.091	0.77483	0.00247525	ENSG00000181026	AEN
55.5217	1.23137	0.00247979	ENSG00000117318	ID3
587.281	0.643176	0.00247979	ENSG00000131759	RARA
1259.1	-0.482327	0.0024992	ENSG00000156650	KAT6B
507.592	-0.984345	0.00250554	ENSG00000233429	HOTAIRM1
1380.84	0.759979	0.00250591	ENSG00000137486	ARRB1
4.84261	5.41264	0.00251646	ENSG00000231389	HLA-DPA1
56.4625	1.10204	0.00252529	ENSG00000169184	MN1
6667.05	0.467915	0.00252598	ENSG00000004487	KDM1A
1047.96	-0.464879	0.00252598	ENSG00000141699	RETREG3
42.3889	-1.52319	0.00253063	ENSG00000146276	GABRR1
829.885	-0.651604	0.00253063	ENSG00000013523	ANGEL1
510.863	-0.534045	0.00253298	ENSG00000112763	BTN2A1
214.216	-0.832291	0.00253325	ENSG00000179029	TMEM107
16.3752	2.34286	0.00253325	ENSG00000141655	TNFRSF11A
769.754	-0.51994	0.00254591	ENSG00000198909	MAP3K3
89.0524	1.10449	0.0026163	ENSG00000104490	NCALD
1837.64	0.706583	0.002641	ENSG00000165271	NOL6
140.532	0.996717	0.00265543	ENSG00000142632	ARHGEF19
6.01717	5.25349	0.00266894	ENSG00000173406	DAB1
1330.34	-0.549288	0.00267179	ENSG00000070413	DGCR2
13.5592	3.33456	0.00267853	ENSG00000213023	SYT3
514.414	0.791862	0.00270123	ENSG00000139438	FAM222A
600.886	-0.534325	0.00270939	ENSG00000143811	PYCR2
498.866	0.623165	0.00271957	ENSG00000228300	C19orf24
6407.8	-0.585399	0.00273019	ENSG00000094916	CBX5
2077.96	0.460988	0.00274219	ENSG00000143324	XPR1
36.165	-1.4095	0.00276662	ENSG00000234432	LOC100129484
418.451	-0.6509	0.00278472	ENSG00000137968	SLC44A5
262.57	-0.894361	0.00280024	ENSG00000171617	ENC1
114.591	-1.02695	0.00281711	ENSG00000163827	LRRC2
995.841	0.592716	0.00281794	ENSG00000134278	SPIRE1
1085.53	0.664321	0.00281821	ENSG00000158062	UBXN11
1589.87	-0.551615	0.00281821	ENSG00000077454	LRCH4
899.901	0.508484	0.002828	ENSG00000113645	WWC1
79.237	-0.995928	0.00282812	ENSG00000183840	GPR39
7322.63	-0.52222	0.00283761	ENSG00000197111	PCBP2
2432.56	0.463189	0.00284654	ENSG00000100364	KIAA0930
6717.81	-0.4689	0.00284798	ENSG00000183762	KREMEN1
9729.36	0.638295	0.00284798	ENSG00000189060	H1F0
778.567	-0.488271	0.00285004	ENSG00000101052	IFT52
2342.7	-0.458867	0.00291242	ENSG00000163320	CGGBP1
309.469	0.649728	0.00296412	ENSG00000089060	SLC8B1
426.736	0.706528	0.00296598	ENSG00000179041	RRS1
439.926	1.14086	0.00297358	ENSG00000005513	SOX8
1390.1	0.496399	0.00299753	ENSG00000173166	RAPH1
25.7956	-1.7637	0.00299851	ENSG00000268403	LOC644656
217.498	1.17438	0.00301828	ENSG00000179344	HLA-DQB1
34.8926	-1.67704	0.00302299	ENSG00000104112	SCG3
666.49	0.692914	0.00302299	ENSG00000124225	PMEPA1
928.869	-0.565526	0.00304872	ENSG00000035681	NSMAF
359.457	-0.559344	0.00305349	ENSG00000204922	UQCC3
1873.49	1.03556	0.0030616	ENSG00000090006	LTBP4
34.6116	2.00046	0.0030664	ENSG00000204642	HLA-F
122.723	1.56375	0.00306707	ENSG00000137078	SIT1
455.065	0.598089	0.00307122	ENSG00000173221	GLRX
1586.07	0.559652	0.00307448	ENSG00000180008	SOCS4
1353.53	-0.475196	0.00307476	ENSG00000000003	TSPAN6
546.57	0.687372	0.00307751	ENSG00000101342	TLDC2
136.07	-1.05668	0.0030795	ENSG00000233184	LOC102606465
332.56	0.706682	0.00309874	ENSG00000158457	TSPAN33
410.086	0.636991	0.00309874	ENSG00000137474	MYO7A
640.801	-0.598398	0.00312094	ENSG00000146950	SHROOM2
184.572	1.32601	0.00312245	ENSG00000144810	COL8A1
565.338	-0.541623	0.00312245	ENSG00000108666	C17orf75
248.677	-0.646089	0.00314753	ENSG00000213047	DENND1B
606.64	0.611059	0.00314753	ENSG00000175416	CLTB
234.308	-0.82185	0.0031513	ENSG00000181873	IBA57
2838.88	-0.78721	0.00315253	ENSG00000135069	PSAT1
45.7739	1.39011	0.00315469	ENSG00000142449	FBN3
131.825	0.828968	0.00316341	ENSG00000126243	LRFN3
270.717	0.679971	0.00316592	ENSG00000128266	GNAZ
314.198	0.614728	0.00319776	ENSG00000187775	DNAH17
742.51	-0.522011	0.00320535	ENSG00000162623	TYW3
6.1162	5.31704	0.00321548	ENSG00000157703	SVOPL
965.261	0.538448	0.00321767	ENSG00000144730	IL17RD
525.923	-0.563002	0.00322164	ENSG00000111678	C12orf57
3004.63	-0.53851	0.00322538	ENSG00000102226	USP11
423.018	1.10318	0.00322904	ENSG00000204282	TNRC6C-AS1
183.612	1.02648	0.0032329	ENSG00000090013	BLVRB
1456.05	-0.583225	0.00324021	ENSG00000160058	BSDC1
229.159	0.953037	0.00325382	ENSG00000122591	FAM126A
123.494	1.36074	0.00326138	ENSG00000184545	DUSP8
91.1955	0.916877	0.00327117	ENSG00000115525	ST3GAL5
3003.65	-0.420724	0.00327168	ENSG00000182473	EXOC7
3387.88	0.488252	0.00327507	ENSG00000177565	TBL1XR1
899.322	0.486037	0.00327774	ENSG00000124784	RIOK1
32.4562	1.66639	0.00328261	ENSG00000251191	LINC00589
20.6069	-2.05466	0.00328401	ENSG00000234694	LOC105378687
286.784	-0.665922	0.00328401	ENSG00000197062	ZSCAN26
129.129	-0.889248	0.00329125	ENSG00000178665	ZNF713
21.9767	1.81856	0.00335775	ENSG00000095627	TDRD1
19.4085	2.49413	0.00337766	ENSG00000129514	FOXA1
834.837	0.47323	0.00338285	ENSG00000115652	UXS1
1043.69	-0.864428	0.00338285	ENSG00000233016	SNHG7
304.741	-0.638891	0.00338285	ENSG00000179240	GVQW3
1611.58	-0.542102	0.00338285	ENSG00000166987	MBD6
23.9488	1.81719	0.00338968	ENSG00000161653	NAGS
46.4872	1.39602	0.00341895	ENSG00000101230	ISM1
790.449	0.471899	0.00344774	ENSG00000123836	PFKFB2
162.852	0.7248	0.00344774	ENSG00000161647	MPP3
721.486	-0.539466	0.00346486	ENSG00000155545	MIER3
19.4008	2.0531	0.00346486	ENSG00000168398	BDKRB2
3573.22	0.50316	0.00346681	ENSG00000145012	LPP
468.713	-0.570951	0.00347664	ENSG00000204271	SPIN3
4010.14	-0.594089	0.00348575	ENSG00000164649	CDCA7L
569.741	-0.609108	0.00348779	ENSG00000115073	ACTR1B
770.167	-0.836417	0.00349289	ENSG00000144749	LRIG1
12.3539	4.96882	0.00349486	ENSG00000163565	IFI16
72.0243	1.46949	0.00352401	ENSG00000196460	RFX8
528.029	-1.06322	0.00353628	ENSG00000183856	IQGAP3
6148.29	0.513228	0.00353788	ENSG00000004455	AK2
835.166	0.587173	0.00354819	ENSG00000135926	TMBIM1
3492.2	0.643013	0.00355557	ENSG00000123505	AMD1
262.557	0.701085	0.00355703	ENSG00000160145	KALRN
10.873	-2.90155	0.00359164	ENSG00000235770	LINC00607
488.051	0.590361	0.00359611	ENSG00000204839	MROH6
16.0857	2.7602	0.00360622	ENSG00000118263	KLF7
973.294	-0.507374	0.00360729	ENSG00000165185	KIAA1958
674.216	0.469745	0.00361601	ENSG00000136643	RPS6KC1
1358.37	-0.544815	0.00363077	ENSG00000130770	ATP5IF1
12.0514	4.9926	0.00363077	ENSG00000096006	CRISP3
525.31	1.09707	0.00364082	ENSG00000086730	LAT2
4437.18	0.667629	0.00365639	ENSG00000183018	SPNS2
1661.36	0.440275	0.00366848	ENSG00000124788	ATXN1
976.071	1.73518	0.00370361	ENSG00000173210	ABLIM3
359.772	-0.62825	0.00370573	ENSG00000166965	RCCD1
516.144	-0.50859	0.00371314	ENSG00000100014	SPECC1L
4754.82	1.7978	0.00375199	ENSG00000101210	EEF1A2
129.248	-0.874978	0.00375789	ENSG00000102984	ZNF821
2738.43	-0.512397	0.00376321	ENSG00000249915	PDCD6
180.657	0.893114	0.00376659	ENSG00000147650	LRP12
2408.36	0.546951	0.0037837	ENSG00000106123	EPHB6
281.964	-0.6679	0.00378616	ENSG00000176532	PRR15
6310.02	-0.648172	0.0037864	ENSG00000120708	TGFBI
5509.12	0.509143	0.0037883	ENSG00000163466	ARPC2
899.135	0.661246	0.00379911	ENSG00000144591	GMPPA
1169.86	0.455456	0.00380081	ENSG00000139977	NAA30
1058.59	0.662211	0.00380786	ENSG00000090097	PCBP4
349.064	-0.643072	0.00380874	ENSG00000156853	ZNF689
2761.12	-0.586537	0.00380973	ENSG00000134419	RPS15A
4899.83	-0.552699	0.00382653	ENSG00000137497	NUMA1
84.922	0.941902	0.00384911	ENSG00000100767	PAPLN
100.867	-0.969678	0.00385208	ENSG00000233937	CTC-338M12.4
197.37	-0.818035	0.00386514	ENSG00000132570	PCBD2
89.7134	0.976124	0.00387022	ENSG00000125430	HS3ST3B1
1760.62	0.487543	0.00387267	ENSG00000065183	WDR3
1226.05	0.56497	0.00388645	ENSG00000100422	CERK
15.519	2.24382	0.00389026	ENSG00000144063	MALL
3436.63	-0.407914	0.00390005	ENSG00000143418	CERS2
141.017	0.786529	0.00390303	ENSG00000153814	JAZF1
373.854	-0.71076	0.00390632	ENSG00000153044	CENPH
2301.67	-0.608497	0.00391854	ENSG00000166123	GPT2
1519.77	-0.597754	0.00392329	ENSG00000008710	PKD1
5516.04	0.425747	0.0039661	ENSG00000065000	AP3D1
35.4947	1.57267	0.00396784	ENSG00000142609	CFAP74
1019.5	-0.542573	0.00396784	ENSG00000142039	CCDC97
15.2695	-2.47877	0.0039681	ENSG00000261170	LOC107984827
1480.72	-0.77691	0.00397828	ENSG00000184897	H1FX
627.816	-0.628278	0.00398394	ENSG00000099849	RASSF7
88.3106	1.50105	0.003985	ENSG00000138100	TRIM54
98.7775	-0.921641	0.00398823	ENSG00000173157	ADAMTS20
241.717	-0.62592	0.0039903	ENSG00000164124	TMEM144
934.29	0.501993	0.00399467	ENSG00000148572	NRBF2
4.05107	5.64874	0.00405051	ENSG00000146070	PLA2G7
13.7927	3.04003	0.00405887	ENSG00000171724	VAT1L
119.032	-0.962987	0.00406362	ENSG00000183091	NEB
7003.92	0.853358	0.00406378	ENSG00000139318	DUSP6
56.1915	1.33859	0.00408371	ENSG00000178568	ERBB4
2082	0.560617	0.00409605	ENSG00000055163	CYFIP2
111.523	0.970721	0.00411872	ENSG00000152284	TCF7L1
3.97037	5.41102	0.00411976	ENSG00000163958	ZDHHC19
134.857	-0.833582	0.00412495	ENSG00000198331	HYLS1
155.838	0.780217	0.00413501	ENSG00000104894	CD37
228.648	0.805323	0.00414362	ENSG00000183044	ABAT
2005.59	-0.448309	0.00414383	ENSG00000136100	VPS36
36.1498	1.44021	0.00416773	ENSG00000132204	LINC00470
11.2932	2.83094	0.00416773	ENSG00000100055	CYTH4
1502.21	-0.520347	0.00417803	ENSG00000144567	RETREG2
336.563	0.779811	0.00418281	ENSG00000197385	ZNF860
1562.54	-0.445422	0.00418646	ENSG00000198961	PJA2
1541.41	0.516789	0.00419312	ENSG00000114209	PDCD10
1079.85	0.641019	0.00420545	ENSG00000173599	PC
2986	0.500957	0.00420667	ENSG00000100029	PES1
138.778	0.922208	0.00420795	ENSG00000100031	GGT1
15.7685	-2.32908	0.00420896	ENSG00000163499	CRYBA2
1005.8	0.565625	0.00420896	ENSG00000100558	PLEK2
427.83	-0.750213	0.00422201	ENSG00000140326	CDAN1
666.398	-0.563803	0.0042463	ENSG00000162415	ZSWIM5
10.2909	5.04232	0.00426515	ENSG00000260057	LINC01571
536.688	0.739374	0.00429464	ENSG00000125746	EML2
1519.63	-0.585102	0.0043015	ENSG00000183943	PRKX
1831.54	-0.470966	0.0043015	ENSG00000135473	PAN2
485.558	-0.622861	0.0043015	ENSG00000120075	HOXB5
508.441	-0.59358	0.00430821	ENSG00000113273	ARSB
139.211	-0.749939	0.00431405	ENSG00000204348	DXO
1795.15	0.419474	0.00433536	ENSG00000101577	LPIN2
2539.72	0.516281	0.00433607	ENSG00000005020	SKAP2
1088.91	0.568068	0.00434252	ENSG00000138190	EXOC6
73.3276	1.0786	0.00436907	ENSG00000230140	LOC101927142
4530.57	0.435288	0.00437845	ENSG00000101294	HM13
319.833	-0.727527	0.00438659	ENSG00000131652	THOC6
103.879	0.85521	0.00443521	ENSG00000272695	GAS6-DT
843.948	-0.528527	0.00444883	ENSG00000113812	ACTR8
9.03805	3.77723	0.00446616	ENSG00000174403	MIR1-1HG-AS1
587.346	-0.569655	0.00449144	ENSG00000080822	CLDND1
1735.7	-0.561559	0.0044921	ENSG00000164904	ALDH7A1
96.5923	-1.09089	0.00450884	ENSG00000197363	ZNF517
467.817	0.844053	0.00451128	ENSG00000204592	HLA-E
24.4174	-1.64249	0.00451205	ENSG00000247735	LOC107984836
449.574	0.656236	0.00452525	ENSG00000152056	AP1S3
16.5608	2.30951	0.00452525	ENSG00000110324	IL10RA
2636.66	0.603145	0.00453082	ENSG00000134001	EIF2S1
3424.2	0.497003	0.00455792	ENSG00000188643	S100A16
980.329	-0.499314	0.00455792	ENSG00000058056	USP13
1241.55	-0.617578	0.00455918	ENSG00000166881	NEMP1
4.72798	5.31701	0.00457618	ENSG00000174123	TLR10
18.9632	1.89461	0.00457618	ENSG00000129991	TNNI3
57.8056	-1.48346	0.00459814	ENSG00000247095	MIR210HG
61.6921	1.28151	0.00461448	ENSG00000175591	P2RY2
298.004	-0.879357	0.00461448	ENSG00000175197	DDIT3
303.439	-0.60872	0.00463467	ENSG00000174684	B4GAT1
659.184	-0.785828	0.00464075	ENSG00000178467	P4HTM
244.887	-0.751858	0.00465806	ENSG00000160226	CFAP410
162.228	-0.907696	0.00465861	ENSG00000165795	NDRG2
17.9153	2.05974	0.00466836	ENSG00000172548	NIPAL4
471.248	-0.547089	0.00468095	ENSG00000134508	CABLES1
314.736	-0.60277	0.00468133	ENSG00000105855	ITGB8
2321.47	-0.545792	0.0046894	ENSG00000005339	CREBBP
527.765	-0.522395	0.00471215	ENSG00000078070	MCCC1
289.862	0.805503	0.00471215	ENSG00000105518	TMEM205
607.549	0.494222	0.00471765	ENSG00000099308	MAST3
10.3059	2.92895	0.00472246	ENSG00000189325	C6orf222
243.087	-0.753081	0.00472246	ENSG00000042317	SPATA7
32.2274	1.8276	0.0047239	ENSG00000138311	ZNF365
63.4473	1.02112	0.00472724	ENSG00000232021	LEF1-AS1
[truncated: 14,353 more rows]
