# Supplementary material for: Immune modulation underpins the anti‐cancer activity of HDAC inhibitors
Source: Mol Oncol. 2021 May 1;15(12):3280–98. doi: 10.1002/1878-0261.12953 (PMC8637571; doi:10.1002/1878-0261.12953)
Supplement: Supplementary file 9 — Dataset S2. List of up‐ and down‐regulated genes after HDAC inhibition in colon26 cells identified from the RNA‐seq analysis. [file MOL2-15-3280-s004.xlsx]

## Sheet: Sheet1
baseMean	log2FoldChange	padj	ENSEMBL	SYMBOL
439.031	10.4527	5.27142e-22	ENSMUSG00000030000	Add2
109.639	10.3074	5.12084e-16	ENSMUSG00000054046	Klk13
737.445	10.1974	8.88097e-40	ENSMUSG00000018169	Mfng
56.3943	9.34837	4.53728e-13	ENSMUSG00000041708	Mpped1
54.4519	9.2961	7.21726e-13	ENSMUSG00000073722	4931408C20Rik
258.99	9.10463	2.68106e-24	ENSMUSG00000033770	Clcnka
169.507	9.07817	1.11354e-16	ENSMUSG00000028753	Vwa5b1
403.133	9.01078	2.03401e-36	ENSMUSG00000052212	Cd177
44.0746	8.99181	4.45386e-12	ENSMUSG00000044737	Klk14
36.5464	8.72375	2.96536e-11	ENSMUSG00000030098	Grip2
68.6653	8.66633	1.90041e-11	ENSMUSG00000022582	Ly6g
34.9435	8.66005	5.89063e-11	ENSMUSG00000053395	Cacng8
33.8412	8.61006	6.19964e-11	ENSMUSG00000058818	Pirb
33.7312	8.60496	6.31716e-11	ENSMUSG00000006056	Calcoco2
32.6579	8.56192	9.33164e-11	ENSMUSG00000024678	Ms4a4d
168.717	8.48263	3.19244e-21	ENSMUSG00000026463	Atp2b4
30.5079	8.46329	4.78002e-10	ENSMUSG00000097398	Platr5
106.785	8.40968	3.92637e-14	ENSMUSG00000038403	Hjv
28.6655	8.36994	3.11399e-10	ENSMUSG00000084222	NA
26.2913	8.24742	6.73865e-10	ENSMUSG00000060962	Dmkn
25.8368	8.22173	7.07148e-10	ENSMUSG00000051879	Krt71
25.6194	8.21122	1.03864e-09	ENSMUSG00000025481	Urah
24.3909	8.13901	1.47027e-09	ENSMUSG00000116737	NA
88.0355	8.12835	2.88674e-13	ENSMUSG00000030108	Slc6a13
23.9079	8.11154	1.5309e-09	ENSMUSG00000031410	Nxf7
43.797	8.01527	1.01898e-09	ENSMUSG00000079547	H2-DMb1
22.0301	7.99151	3.66255e-09	ENSMUSG00000042190	Cmklr1
21.6377	7.96406	3.88101e-09	ENSMUSG00000090439	Gm17455
42.0843	7.95712	1.48437e-09	ENSMUSG00000031962	Cdh15
21.2116	7.93813	4.32043e-09	ENSMUSG00000025955	Akr1cl
76.6772	7.92558	1.66512e-12	ENSMUSG00000017204	Gsdma
20.3683	7.87924	6.40714e-09	ENSMUSG00000059900	Tmem40
20.3888	7.87845	6.56891e-09	ENSMUSG00000046774	8030474K03Rik
19.9104	7.8459	1.99983e-08	ENSMUSG00000082976	Gm15056
19.7511	7.83395	8.24247e-09	ENSMUSG00000085774	NA
19.741	7.83325	9.74078e-09	ENSMUSG00000004341	Gpx6
19.4127	7.811	1.03254e-08	ENSMUSG00000003484	Cyp4f18
245.81	7.80168	2.14681e-37	ENSMUSG00000026450	Chit1
18.7898	7.76089	1.36915e-08	ENSMUSG00000022157	Mcpt8
18.6704	7.75316	1.32041e-08	ENSMUSG00000030365	Clec2i
18.3084	7.72716	1.91628e-08	ENSMUSG00000074417	Pira11
18.3084	7.72716	1.91628e-08	ENSMUSG00000074417	Pira7
18.3084	7.72716	1.91628e-08	ENSMUSG00000074417	Gm14548
97.7566	7.69318	8.02118e-17	ENSMUSG00000026180	Cxcr2
17.6112	7.66897	2.76044e-08	ENSMUSG00000031616	Ednra
17.5506	7.66693	3.07825e-08	ENSMUSG00000020866	Cacna1g
17.1808	7.63205	2.87725e-08	ENSMUSG00000030093	Wnt7a
124.137	7.61953	1.87164e-21	ENSMUSG00000041046	Ramp3
16.9895	7.6185	3.51203e-08	ENSMUSG00000032839	Trpc1
16.6174	7.58459	4.19572e-08	ENSMUSG00000001120	Pcbp3
150.777	7.58276	9.35078e-27	ENSMUSG00000024008	Cpne5
31.3595	7.53282	1.89176e-08	ENSMUSG00000037548	H2-DMb2
31.3918	7.53098	1.80687e-08	ENSMUSG00000013523	Bcas1
31.2213	7.52814	2.00969e-08	ENSMUSG00000069072	Slc7a14
15.88	7.5173	7.85646e-08	ENSMUSG00000062464	Cyp4f37
84.3748	7.4759	6.69995e-16	ENSMUSG00000048411	Gm597
29.7837	7.45935	3.66186e-08	ENSMUSG00000060586	H2-Eb1
14.6501	7.40062	1.29868e-07	ENSMUSG00000089942	Pira2
14.4578	7.38186	1.446e-07	ENSMUSG00000032679	Cd59a
14.4422	7.38048	1.49592e-07	ENSMUSG00000110916	2310003N18Rik
14.1144	7.34988	1.54715e-07	ENSMUSG00000013936	Myl2
101.984	7.33763	8.23949e-20	ENSMUSG00000052217	Hbb-bh1
50.167	7.31178	1.27826e-10	ENSMUSG00000024292	Cyp4f14
26.7141	7.29785	5.89723e-08	ENSMUSG00000035057	Mgat4d
13.4043	7.2757	2.36313e-07	ENSMUSG00000027376	Prom2
13.27	7.25738	3.15028e-07	ENSMUSG00000029811	Aoc1
25.3294	7.22147	8.7163e-08	ENSMUSG00000105891	A230001M10Rik
69.9155	7.20743	2.45045e-14	ENSMUSG00000085781	NA
12.5741	7.18265	3.99795e-07	ENSMUSG00000025083	Afap1l2
24.3057	7.16338	1.4975e-07	ENSMUSG00000053030	Spink2
44.8273	7.14939	4.19967e-10	ENSMUSG00000000682	Cd52
11.9548	7.10818	7.49908e-07	ENSMUSG00000045053	Kcng3
23.3877	7.1079	2.08096e-07	ENSMUSG00000024173	Tpsab1
11.7978	7.0923	7.01391e-07	ENSMUSG00000112952	NA
11.6823	7.07701	1.06048e-06	ENSMUSG00000024032	Tff1
63.4215	7.06132	3.87772e-14	ENSMUSG00000087364	NA
21.3674	6.97803	5.91917e-07	ENSMUSG00000009545	Kcnq1
10.8933	6.9778	1.73678e-06	ENSMUSG00000069917	Hba-a2
10.7888	6.96254	1.53127e-06	ENSMUSG00000053797	Krt16
10.5915	6.93638	1.93839e-06	ENSMUSG00000067878	Map7d3
696.721	6.93434	3.55104e-127	ENSMUSG00000029361	Nos1
10.5296	6.92542	2.01927e-06	ENSMUSG00000034387	Ssu2
10.3267	6.89799	2.08758e-06	ENSMUSG00000028544	Slc5a9
10.161	6.8745	2.34546e-06	ENSMUSG00000066682	Pilrb2
19.6672	6.85382	6.50013e-07	ENSMUSG00000099924	NA
19.3888	6.8358	6.92367e-07	ENSMUSG00000111451	NA
125.546	6.83251	1.52841e-28	ENSMUSG00000024485	Slc4a9
9.81763	6.82884	3.56542e-06	ENSMUSG00000035557	Krt17
9.77622	6.81557	4.16897e-06	ENSMUSG00000045475	Lce3c
19.0918	6.81044	7.80889e-07	ENSMUSG00000027219	Slc28a2
9.66796	6.80624	3.68689e-06	ENSMUSG00000029864	Gstk1
9.64137	6.80289	3.9464e-06	ENSMUSG00000024365	Cyp21a1
9.58501	6.79147	4.13779e-06	ENSMUSG00000003283	Hck
612.062	6.79007	2.60866e-117	ENSMUSG00000025196	Cpn1
18.738	6.78425	2.7605e-06	ENSMUSG00000033061	Resp18
18.6885	6.78078	8.98595e-07	ENSMUSG00000001494	Sost
9.33951	6.75599	4.66227e-06	ENSMUSG00000044912	Syt16
50.59	6.72986	9.24977e-13	ENSMUSG00000024034	Tmprss3
17.8405	6.71458	1.31393e-06	ENSMUSG00000045288	Ush1g
17.693	6.7005	1.75553e-06	ENSMUSG00000057729	Prtn3
8.96526	6.693	6.37015e-06	ENSMUSG00000045010	Gm4779
8.86878	6.67545	8.36845e-06	ENSMUSG00000027500	Stmn2
729.286	6.66236	5.29275e-30	ENSMUSG00000038264	Sema7a
8.61021	6.63484	8.72212e-06	ENSMUSG00000040600	Eps8l3
31.2508	6.62449	1.58055e-08	ENSMUSG00000029602	Rasal1
8.47155	6.61037	1.1735e-05	ENSMUSG00000054325	Lce3a
8.25879	6.57968	1.33239e-05	ENSMUSG00000043681	Fam25c
16.1359	6.56208	3.38901e-06	ENSMUSG00000074887	EU599041
8.16167	6.55543	1.5618e-05	ENSMUSG00000022376	Adcy8
3954.26	6.53848	4.68636e-292	ENSMUSG00000024164	C3
8.02067	6.53439	1.41844e-05	ENSMUSG00000020636	Allc
8.0076	6.5323	1.70054e-05	ENSMUSG00000032013	Trim29
7.98541	6.52392	1.80141e-05	ENSMUSG00000022155	Mroh2b
71.6937	6.49939	1.06732e-18	ENSMUSG00000031837	Necab2
7.81167	6.49243	2.57273e-05	ENSMUSG00000059493	Nhs
28.3434	6.48566	4.10428e-08	ENSMUSG00000029120	Ppp2r2c
7.75091	6.4825	2.05603e-05	ENSMUSG00000018566	Slc2a4
7.75091	6.4825	2.05603e-05	ENSMUSG00000046008	Pnlip
15.2132	6.48096	4.1127e-06	ENSMUSG00000020599	Rgs9
7.6787	6.47145	2.63437e-05	ENSMUSG00000044976	Wdr72
181.901	6.46803	3.79289e-46	ENSMUSG00000033220	Rac2
15.0411	6.4661	5.48112e-06	ENSMUSG00000041729	Coro2b
7.5487	6.45069	2.69519e-05	ENSMUSG00000006948	Klk4
7.46025	6.43115	2.50394e-05	ENSMUSG00000042045	Sln
14.6877	6.42796	5.91384e-06	ENSMUSG00000068303	NA
7.3773	6.4119	2.78147e-05	ENSMUSG00000081007	NA
7.3718	6.4111	2.75678e-05	ENSMUSG00000081665	Pira1
7.3718	6.4111	2.75678e-05	ENSMUSG00000030427	Lilra6
26.6914	6.40643	8.22916e-08	ENSMUSG00000020216	Jsrp1
7.22575	6.38698	3.4543e-05	ENSMUSG00000030307	Slc6a11
7.13161	6.36033	7.35013e-05	ENSMUSG00000070304	Scn2b
13.9723	6.3572	8.05707e-06	ENSMUSG00000050201	Otop2
13.9	6.3469	8.14532e-06	ENSMUSG00000110221	Gm36210
6.96906	6.33183	3.95659e-05	ENSMUSG00000041449	NA
6.93995	6.32673	4.39105e-05	ENSMUSG00000040576	Tmem270
6.93192	6.32539	4.28846e-05	ENSMUSG00000110329	NA
6.87809	6.30986	4.89621e-05	ENSMUSG00000042102	Dmgdh
99.8424	6.29605	2.39832e-27	ENSMUSG00000022583	Ly6f
6.77171	6.29119	5.00217e-05	ENSMUSG00000116352	NA
74.5337	6.28506	1.16011e-19	ENSMUSG00000020689	Itgb3
6.7204	6.27581	5.82772e-05	ENSMUSG00000047641	Krt87
6.65414	6.26379	6.24977e-05	ENSMUSG00000109333	Gm30790
60.2525	6.24676	6.24671e-17	ENSMUSG00000050063	Klk6
6.507	6.23058	6.85857e-05	ENSMUSG00000114898	NA
6.43524	6.21731	7.13395e-05	ENSMUSG00000046006	Gapt
6.40062	6.21084	8.13316e-05	ENSMUSG00000108950	NA
12.5557	6.20491	1.77042e-05	ENSMUSG00000031757	Mt4
22.9352	6.18401	3.60732e-07	ENSMUSG00000115729	NA
6.25898	6.17737	9.64827e-05	ENSMUSG00000020317	Theg
114.9	6.17485	1.00091e-31	ENSMUSG00000030116	Mfap5
22.6521	6.1664	3.11573e-07	ENSMUSG00000046908	Ltb4r1
6.13888	6.14713	0.00010154	ENSMUSG00000042251	Pm20d1
6.12536	6.14465	0.00011003	ENSMUSG00000063661	Krt73
66.4653	6.13376	4.56521e-19	ENSMUSG00000046245	Pilra
11.9491	6.13111	2.31084e-05	ENSMUSG00000052974	Cyp2f2
6.04557	6.1288	0.000140429	ENSMUSG00000045215	Asxl3
6.01898	6.12333	0.000163123	ENSMUSG00000006546	Cryba2
11.9276	6.12298	2.35877e-05	ENSMUSG00000002033	Cd3g
5.90989	6.09407	0.00036999	ENSMUSG00000100546	NA
5.90691	6.0939	0.000131834	ENSMUSG00000041992	Rapgef5
11.6741	6.09331	2.51689e-05	ENSMUSG00000048699	Krt90
32.4824	6.08796	4.56553e-10	ENSMUSG00000011349	Dmrtc2
1640.14	6.08734	4.61519e-130	ENSMUSG00000033170	Card10
744.257	6.08488	1.60429e-139	ENSMUSG00000025407	Gli1
32.2963	6.07907	4.83813e-10	ENSMUSG00000029716	Tfr2
5.82965	6.07801	0.000174063	ENSMUSG00000063177	Klk1b27
5.80791	6.06635	0.000163858	ENSMUSG00000087642	NA
5.73867	6.05203	0.000155243	ENSMUSG00000058420	Syt17
20.7507	6.03675	6.98752e-07	ENSMUSG00000020884	Asgr1
5.66439	6.03605	0.000220713	ENSMUSG00000014603	Alx3
5.68232	6.03289	0.000226985	ENSMUSG00000027217	Tspan18
11.1836	6.03073	4.18578e-05	ENSMUSG00000066684	Pilrb1
5.58098	6.0112	0.000199729	ENSMUSG00000107126	NA
5.57846	6.01057	0.000187444	ENSMUSG00000030310	Slc6a1
40.4578	6.00089	1.80327e-12	ENSMUSG00000033768	Nrxn2
5.53329	6.00083	0.000205367	ENSMUSG00000027875	Hmgcs2
5.52527	5.99912	0.000209108	ENSMUSG00000004730	Adgre1
5.53815	5.99489	0.000359947	ENSMUSG00000024175	Tekt4
61.0801	5.99455	3.94311e-05	ENSMUSG00000036560	Lgi4
5.5012	5.99372	0.000271321	ENSMUSG00000111149	NA
5.4746	5.98762	0.000324485	ENSMUSG00000104444	NA
5.46153	5.98491	0.000265688	ENSMUSG00000045330	4933402E13Rik
5.45539	5.97612	0.00022935	ENSMUSG00000117987	NA
5.45287	5.97547	0.000229509	ENSMUSG00000030786	Itgam
49.935	5.97183	1.42699e-15	ENSMUSG00000112819	NA
10.7481	5.97064	5.49812e-05	ENSMUSG00000074365	Crxos
5.42375	5.96901	0.000277416	ENSMUSG00000085114	1600025M17Rik
19.9402	5.96778	9.21406e-07	ENSMUSG00000028838	Extl1
5.41572	5.96724	0.000254413	ENSMUSG00000046352	Gjb2
5.3032	5.93421	0.000284649	ENSMUSG00000035385	Ccl2
5.28761	5.93089	0.000539096	ENSMUSG00000082962	NA
38.3262	5.91117	4.71575e-12	ENSMUSG00000061723	Tnnt3
5.14661	5.89763	0.000484895	ENSMUSG00000060726	Tmsb15a
5.07673	5.87348	0.000406054	ENSMUSG00000029866	Kel
83.4409	5.86513	5.48641e-08	ENSMUSG00000006218	Fam131c
92.5843	5.86293	5.09917e-28	ENSMUSG00000042216	Sgsm1
5.01551	5.85897	0.000401923	ENSMUSG00000030792	Dkkl1
4.94311	5.83305	0.000506605	ENSMUSG00000039628	Hs3st6
18.2635	5.83071	2.23269e-06	ENSMUSG00000014602	Kif1a
45.1709	5.82621	1.4822e-14	ENSMUSG00000061082	Plac1
9.63533	5.81173	0.000100686	ENSMUSG00000067704	Wfdc13
124.827	5.80713	2.31141e-36	ENSMUSG00000029095	Ablim2
132.749	5.79509	5.5016e-35	ENSMUSG00000030218	Mgp
35.3446	5.78575	1.36369e-11	ENSMUSG00000038015	Prm2
9.34947	5.76933	0.000117535	ENSMUSG00000104509	NA
4.71366	5.76717	0.000558458	ENSMUSG00000112533	Gm20758
4.70564	5.76518	0.000560433	ENSMUSG00000024041	Cryaa
9.29697	5.76362	0.000127682	ENSMUSG00000024784	Gpha2
4.68959	5.76115	0.000622288	ENSMUSG00000023911	Flywch2
17.1358	5.75088	3.97612e-06	ENSMUSG00000020681	Ace
9.21302	5.74955	0.000125818	ENSMUSG00000031364	Grpr
17.1594	5.7468	4.16735e-06	ENSMUSG00000027485	Bpifb1
17.1265	5.7454	3.29299e-06	ENSMUSG00000026686	Lmx1a
110.918	5.73846	2.81415e-34	ENSMUSG00000038239	Hrc
475.357	5.73824	1.98568e-101	ENSMUSG00000038775	Vill
42.2933	5.73685	1.52348e-13	ENSMUSG00000099413	NA
67.6929	5.72792	2.16148e-21	ENSMUSG00000040963	Asgr2
4.564	5.71935	0.000700791	ENSMUSG00000079168	Cd209g
8.98889	5.71007	0.00020378	ENSMUSG00000101448	NA
4.52685	5.70952	0.000713564	ENSMUSG00000035067	Xkr6
74.862	5.70454	5.65484e-24	ENSMUSG00000037685	Atp8a1
8.9302	5.70178	0.000155769	ENSMUSG00000028716	Pdzk1ip1
4.51819	5.69901	0.0012705	ENSMUSG00000004415	Col26a1
4.48421	5.6982	0.000853239	ENSMUSG00000110390	NA
156.455	5.68889	1.97994e-46	ENSMUSG00000016024	Lbp
4.4439	5.67798	0.00107752	ENSMUSG00000031443	F7
8.73843	5.66888	0.000166482	ENSMUSG00000022126	Acod1
4.38269	5.66106	0.000937778	ENSMUSG00000110273	NA
468.58	5.65632	4.31802e-94	ENSMUSG00000072941	Sod3
4.35609	5.65378	0.000950282	ENSMUSG00000044430	Klk12
4.35609	5.65378	0.000950282	ENSMUSG00000073424	Cyp4f15
96.2958	5.64456	3.18798e-30	ENSMUSG00000117922	NA
4.32147	5.6443	0.000972285	ENSMUSG00000041731	Pgm5
32.0419	5.6427	1.07357e-10	ENSMUSG00000010066	Cacna2d2
4.31345	5.64211	0.00099708	ENSMUSG00000110260	NA
8.47318	5.62287	0.000237009	ENSMUSG00000036198	Arhgap36
4.25412	5.61587	0.00131435	ENSMUSG00000084929	Foxo6os
4.2305	5.60879	0.00127339	ENSMUSG00000110794	NA
8.38339	5.6081	0.000212962	ENSMUSG00000011034	Slc5a1
133.259	5.60768	1.13728e-37	ENSMUSG00000025328	Padi3
4.21445	5.60421	0.00112813	ENSMUSG00000051606	NA
15.5197	5.5973	9.04168e-06	ENSMUSG00000041583	Obox6
4.18533	5.5958	0.00141712	ENSMUSG00000020940	1700023F06Rik
4.15071	5.58588	0.0013331	ENSMUSG00000097451	NA
46.0621	5.58389	1.83619e-15	ENSMUSG00000023484	Prph
8.12096	5.55722	0.000306195	ENSMUSG00000101242	NA
4.08336	5.55623	0.00154122	ENSMUSG00000110134	NA
4.08084	5.55529	0.00147943	ENSMUSG00000075605	Slurp2
4.07831	5.55468	0.00179102	ENSMUSG00000027750	Postn
4.04622	5.54504	0.00142366	ENSMUSG00000112555	NA
4.02214	5.53806	0.00165558	ENSMUSG00000026011	Ctla4
7.8867	5.5174	0.000328915	ENSMUSG00000111765	Gm10635
3.95524	5.50759	0.00224337	ENSMUSG00000073396	Esp1
3.94974	5.50612	0.00233585	ENSMUSG00000013611	Snx31
3.90269	5.50137	0.00213476	ENSMUSG00000036528	Ppfibp2
7.76725	5.49885	0.000346677	ENSMUSG00000027546	Atp9a
3.89953	5.49019	0.00255143	ENSMUSG00000029158	Yipf7
3.86743	5.47999	0.00182516	ENSMUSG00000037440	Vnn1
3.78765	5.45508	0.00212516	ENSMUSG00000111637	NA
7.56351	5.45302	0.000415704	ENSMUSG00000040133	Gpr176
111.831	5.45069	2.63648e-35	ENSMUSG00000052396	Mogat2
3.76105	5.44651	0.00241087	ENSMUSG00000074418	NA
3.72643	5.43469	0.00339572	ENSMUSG00000040136	Abcc8
3.75491	5.43408	0.00305081	ENSMUSG00000035095	Fam167a
3.75239	5.4328	0.00260188	ENSMUSG00000074419	Gm15448
7.41449	5.42894	0.000486235	ENSMUSG00000070313	Pate14
7.42762	5.42666	0.000508334	ENSMUSG00000092009	Myh15
13.8496	5.42161	2.11898e-05	ENSMUSG00000026420	Il24
3.71777	5.42151	0.00249229	ENSMUSG00000063838	Cdc42ep5
3.6992	5.41539	0.00239261	ENSMUSG00000033721	Vav3
74.9182	5.41273	3.64256e-24	ENSMUSG00000053111	Fank1
7.28671	5.41043	0.000746197	ENSMUSG00000001995	Sipa1l2
33.8403	5.40985	1.11564e-11	ENSMUSG00000089953	Rnf224
3.64601	5.3981	0.00257597	ENSMUSG00000086649	Gm15286
20.1916	5.39724	1.45283e-07	ENSMUSG00000009670	Tex11
3.64096	5.39595	0.00383053	ENSMUSG00000111658	B930092H01Rik
3.63798	5.39546	0.00281345	ENSMUSG00000087674	NA
3.60084	5.38305	0.00296003	ENSMUSG00000075296	Aldh3b2
26.7286	5.38018	1.75891e-09	ENSMUSG00000075225	Ccdc162
46.8164	5.37896	1.35748e-15	ENSMUSG00000043460	Elfn2
3.58777	5.37787	0.00419045	ENSMUSG00000021448	Shc3
20.2109	5.37677	3.30555e-07	ENSMUSG00000061397	Krt79
3.57975	5.37546	0.00363279	ENSMUSG00000020077	Srgn
13.3951	5.37389	2.62731e-05	ENSMUSG00000063430	Wscd2
3.5692	5.37089	0.00576652	ENSMUSG00000031273	Col4a6
7.13166	5.36899	0.0007002	ENSMUSG00000021675	F2rl2
131.29	5.36704	7.98062e-32	ENSMUSG00000026712	Mrc1
3.53646	5.3495	0.00325983	ENSMUSG00000042607	Asb4
13.0486	5.34442	3.89306e-05	ENSMUSG00000049848	Ceacam19
84.5943	5.3439	7.55397e-28	ENSMUSG00000036596	Cpz
25.7906	5.33979	2.27098e-09	ENSMUSG00000004948	Zp3
3.50184	5.3377	0.00311873	ENSMUSG00000111245	NA
3.4647	5.32483	0.00360817	ENSMUSG00000101000	NA
3.42458	5.31068	0.00492093	ENSMUSG00000021087	Rtn1
25.4281	5.30557	3.05625e-09	ENSMUSG00000045545	Krt14
6.82455	5.30436	0.000732672	ENSMUSG00000049556	Lingo1
63.1365	5.30337	3.0004e-18	ENSMUSG00000063651	Cnfn
76.0537	5.30329	4.0436e-22	ENSMUSG00000090362	Vmn2r79
94.3307	5.29946	4.15912e-29	ENSMUSG00000043773	1700048O20Rik
25.3737	5.29469	2.58567e-09	ENSMUSG00000001493	Meox1
3.40789	5.29383	0.00580085	ENSMUSG00000084034	NA
3.37689	5.2936	0.00489655	ENSMUSG00000097426	NA
25.1685	5.28881	2.14137e-09	ENSMUSG00000031727	Pmfbp1
3.35768	5.27481	0.00446856	ENSMUSG00000044485	Klk1b11
3.35218	5.27296	0.00416081	ENSMUSG00000064299	4921528I07Rik
36.8692	5.26551	4.14631e-13	ENSMUSG00000048337	Npy4r
3.31503	5.25951	0.00412658	ENSMUSG00000025091	Pnliprp2
3.31251	5.25843	0.00498313	ENSMUSG00000115180	NA
3.30449	5.25559	0.00453156	ENSMUSG00000042638	Gucy2c
12.3121	5.25328	4.21773e-05	ENSMUSG00000030731	Syt3
3.28294	5.2478	0.00616654	ENSMUSG00000102462	NA
3.28041	5.24701	0.00461498	ENSMUSG00000026117	Zap70
3.24327	5.23317	0.00516667	ENSMUSG00000108393	NA
30.4098	5.23103	4.31496e-11	ENSMUSG00000024770	Lipn
3.21415	5.22141	0.00716878	ENSMUSG00000108215	NA
6.42677	5.21954	0.00104579	ENSMUSG00000042388	Dlgap3
3.23713	5.21885	0.00692112	ENSMUSG00000078599	Skint8
47.8755	5.21689	4.09472e-17	ENSMUSG00000024697	Gna14
23.879	5.21298	4.21944e-09	ENSMUSG00000116125	NA
3.21053	5.20843	0.00619138	ENSMUSG00000018620	Mmp20
280.181	5.20244	1.27457e-14	ENSMUSG00000030762	Aqp8
6.36798	5.19917	0.00119717	ENSMUSG00000028803	Nipal3
11.9507	5.19825	6.45905e-05	ENSMUSG00000054435	Gimap4
6.33337	5.19245	0.00114893	ENSMUSG00000041372	B4galnt3
3.16285	5.18992	0.00542786	ENSMUSG00000031548	Sfrp1
3.16285	5.18992	0.00542786	ENSMUSG00000010122	Slc47a1
3.15482	5.18693	0.00536483	ENSMUSG00000032087	Dscaml1
11.5805	5.18515	7.75184e-05	ENSMUSG00000024747	Aldh1a7
835.884	5.18439	3.67751e-24	ENSMUSG00000003411	Rab3b
3.1468	5.18395	0.00550233	ENSMUSG00000104366	NA
3.1468	5.18395	0.00550233	ENSMUSG00000073430	NA
3.14427	5.18283	0.00577474	ENSMUSG00000026080	Chst10
11.704	5.18198	0.000110206	ENSMUSG00000118279	NA
3.13877	5.18096	0.00588823	ENSMUSG00000009551	6330409D20Rik
3.13625	5.17984	0.00554527	ENSMUSG00000074155	Klk5
22.9334	5.17048	1.39135e-08	ENSMUSG00000095026	Gm3336
3.10415	5.16747	0.00771668	ENSMUSG00000046460	Sh2d7
3.10163	5.16662	0.00607255	ENSMUSG00000033765	Calm4
6.24215	5.16585	0.00160373	ENSMUSG00000107111	NA
3.09361	5.16347	0.00664299	ENSMUSG00000046637	Ttc34
3.09108	5.16238	0.00640881	ENSMUSG00000112143	NA
3.08306	5.15934	0.00644636	ENSMUSG00000042031	Lce3b
6.15215	5.15932	0.00138777	ENSMUSG00000064246	Chil1
3.05646	5.14872	0.00736279	ENSMUSG00000027556	Car1
96.5446	5.14631	6.83026e-31	ENSMUSG00000109714	NA
11.5002	5.14331	7.84941e-05	ENSMUSG00000044294	Krt84
22.7252	5.14137	1.18542e-08	ENSMUSG00000001508	Sgca
3.04528	5.13109	0.0086414	ENSMUSG00000032380	Dapk2
6.0482	5.12905	0.00142404	ENSMUSG00000030519	Apba2
3.03725	5.12768	0.00785431	ENSMUSG00000097293	NA
3.01066	5.1169	0.00752248	ENSMUSG00000092600	NA
2.95999	5.09669	0.0076104	ENSMUSG00000045967	Gpr158
2.95747	5.09549	0.00762582	ENSMUSG00000097604	NA
27.5982	5.08684	3.03881e-10	ENSMUSG00000113101	NA
2.93339	5.08583	0.00841198	ENSMUSG00000026841	Fibcd1
2.93339	5.08583	0.00841198	ENSMUSG00000114479	NA
1744.98	5.08503	5.63065e-121	ENSMUSG00000026639	Lamb3
2.91482	5.07815	0.00866392	ENSMUSG00000008206	Cers4
5.80316	5.07036	0.00229219	ENSMUSG00000097767	Miat
10.9533	5.07001	0.000128601	ENSMUSG00000045333	Zfp423
2.88823	5.06681	0.0103058	ENSMUSG00000040899	Ccr6
2.88209	5.05157	0.0146789	ENSMUSG00000034107	Ano7
10.5519	5.04434	0.000167035	ENSMUSG00000081557	NA
31.5868	5.04385	1.6496e-11	ENSMUSG00000009246	Trpm5
5.72203	5.04378	0.00202489	ENSMUSG00000078509	Pramef17
2.86099	5.04128	0.0100038	ENSMUSG00000108307	Ceacam-ps1
2.86099	5.04128	0.0100038	ENSMUSG00000030838	Ush1c
2.86099	5.04128	0.0100038	ENSMUSG00000099269	Calm5
10.5349	5.03781	0.000204357	ENSMUSG00000009214	Mymk
52.4976	5.03416	2.91351e-18	ENSMUSG00000054662	Ano9
2.84242	5.03322	0.00961405	ENSMUSG00000067780	Pi15
2.81647	5.0259	0.309267	ENSMUSG00000055114	Anxa13
10.6169	5.02357	0.000145335	ENSMUSG00000036570	Fxyd1
5.63908	5.01758	0.00214736	ENSMUSG00000057321	Usp17ld
5.61516	5.01706	0.00236037	ENSMUSG00000056296	Synpr
5.61218	5.01662	0.00230757	ENSMUSG00000023387	Kcnk16
2.79725	5.01393	0.00983204	ENSMUSG00000032572	Col6a4
2.78923	5.01057	0.00967984	ENSMUSG00000027692	Tnik
2.78671	5.00926	0.0121392	ENSMUSG00000110787	NA
5.56985	5.00265	0.00224337	ENSMUSG00000066867	Oas1e
2.77066	5.00253	0.0102469	ENSMUSG00000117656	NA
2.76814	5.00093	0.0154312	ENSMUSG00000030898	Cckbr
2.76011	4.99764	0.0125753	ENSMUSG00000026546	Cfap45
2.75461	4.99566	0.0110008	ENSMUSG00000111925	NA
5.53523	4.99504	0.00251741	ENSMUSG00000016179	Camk1g
10.1911	4.99255	0.000234179	ENSMUSG00000087196	NA
2.74406	4.99096	0.0110463	ENSMUSG00000047384	NA
114.536	4.98959	9.86993e-10	ENSMUSG00000022489	Pde1b
2.72233	4.97402	0.344829	ENSMUSG00000079563	Pglyrp2
2.70692	4.97389	0.0144807	ENSMUSG00000005892	Trh
2.72187	4.97378	0.320913	ENSMUSG00000036109	Mbnl3
15.2525	4.96703	3.33838e-06	ENSMUSG00000051111	Sv2c
5.42285	4.96622	0.00254324	ENSMUSG00000091556	Gm14569
6105.05	4.96447	5.82928e-189	ENSMUSG00000037411	Serpine1
2.69826	4.95562	0.0148586	ENSMUSG00000028527	Ak4
10.0883	4.95488	0.000204679	ENSMUSG00000028943	Espn
5.39106	4.95431	0.00261968	ENSMUSG00000033082	Clec1a
55.2802	4.95271	1.06626e-19	ENSMUSG00000017969	Ptgis
2.68771	4.95137	0.0196117	ENSMUSG00000013083	2200002J24Rik
5.36447	4.9483	0.00275224	ENSMUSG00000054763	Defb42
2.68221	4.94811	0.0132835	ENSMUSG00000038233	Gask1a
45.2418	4.94701	2.47095e-15	ENSMUSG00000031075	Ano1
686.999	4.94566	4.35404e-18	ENSMUSG00000022596	Slurp1
2.67418	4.94451	0.0132003	ENSMUSG00000054986	Sec14l3
14.7469	4.94191	7.11422e-06	ENSMUSG00000096111	NA
69.6983	4.93976	2.62317e-23	ENSMUSG00000064147	Rab44
19.7635	4.93312	6.5389e-08	ENSMUSG00000047878	A4galt
139.278	4.93278	2.58225e-41	ENSMUSG00000102418	Sh2d1b1
5.3244	4.93278	0.00325983	ENSMUSG00000028051	Hcn3
2.64759	4.93239	0.0128354	ENSMUSG00000020890	Gucy2e
2.63704	4.92748	0.0129601	ENSMUSG00000086808	Gm11981
2.61847	4.91897	0.0139048	ENSMUSG00000008845	Cd163
2.61297	4.91671	0.014184	ENSMUSG00000000214	Th
5.25516	4.9166	0.00298559	ENSMUSG00000004654	Ghrhr
2.61045	4.91538	0.013274	ENSMUSG00000032118	Fez1
2.61045	4.91538	0.013274	ENSMUSG00000021553	Slc28a3
72.9564	4.91312	5.24493e-26	ENSMUSG00000048764	Tmprss11f
2.5944	4.90812	0.0142211	ENSMUSG00000110988	Gm29909
2.59188	4.90674	0.0144575	ENSMUSG00000030361	Klrb1a
2.59188	4.90674	0.0144575	ENSMUSG00000086870	NA
2.58637	4.90433	0.0160885	ENSMUSG00000017309	Cd300lg
2.58385	4.90314	0.0141312	ENSMUSG00000029420	Rimbp2
38.2534	4.89639	1.36503e-13	ENSMUSG00000113985	9130015A21Rik
120.202	4.89128	7.61374e-37	ENSMUSG00000006179	Prss16
2.54923	4.88673	0.0171135	ENSMUSG00000038572	Bpifb5
2.54923	4.88673	0.0171135	ENSMUSG00000030162	Olr1
38.3008	4.88634	7.83782e-13	ENSMUSG00000023078	Cxcl13
2.54671	4.88521	0.0180387	ENSMUSG00000050875	Minar2
9.52529	4.87919	0.000282364	ENSMUSG00000089728	Clec2f
5.13988	4.87804	0.00365592	ENSMUSG00000026765	Lypd6b
37.9845	4.87736	1.12369e-13	ENSMUSG00000092349	Smim40
2.55661	4.87556	0.0233823	ENSMUSG00000115834	NA
5.08683	4.8707	0.00523999	ENSMUSG00000118015	NA
2.51209	4.86844	0.0202324	ENSMUSG00000021294	Kif26a
2.51461	4.86768	0.0359425	ENSMUSG00000024334	H2-Oa
37.7957	4.86714	2.00253e-13	ENSMUSG00000029102	Hgfac
2.50407	4.86404	0.0232769	ENSMUSG00000112155	4930477N07Rik
2.50407	4.86404	0.0232769	ENSMUSG00000041119	Pde9a
5.06286	4.86225	0.00412132	ENSMUSG00000084713	NA
5.04419	4.86008	0.00417621	ENSMUSG00000027894	Slc6a17
14.1619	4.85992	6.72976e-06	ENSMUSG00000029586	Spdye4b
2.49604	4.85815	0.0375902	ENSMUSG00000067577	A430093F15Rik
9.38915	4.85654	0.000368246	ENSMUSG00000046337	Fam178b
419.15	4.85598	2.57771e-99	ENSMUSG00000086454	Platr14
79.6559	4.85406	4.84538e-28	ENSMUSG00000036731	Cysrt1
159.727	4.84834	3.25502e-39	ENSMUSG00000048865	Arhgap30
23.095	4.84563	8.89755e-09	ENSMUSG00000037813	D630003M21Rik
467.011	4.84374	4.95354e-85	ENSMUSG00000104554	NA
2.49288	4.84355	0.020406	ENSMUSG00000104340	NA
2.49288	4.84355	0.020406	ENSMUSG00000056824	Zfp663
2.48738	4.84084	0.0176818	ENSMUSG00000020633	Dcdc2c
14.0915	4.83873	8.97616e-06	ENSMUSG00000027577	Chrna4
23.0662	4.83186	8.03795e-09	ENSMUSG00000038751	Ptk6
2.46628	4.83043	0.0201098	ENSMUSG00000051729	Gm5087
2.46628	4.83043	0.0201098	ENSMUSG00000033044	Dhrs7c
2.45023	4.8226	0.0174654	ENSMUSG00000018554	Ybx2
2.44221	4.81877	0.0175987	ENSMUSG00000085562	2610028E06Rik
2.44221	4.81877	0.0175987	ENSMUSG00000108427	NA
1540.55	4.81591	9.06229e-89	ENSMUSG00000005373	Mlxipl
2.43419	4.8149	0.0186201	ENSMUSG00000038840	Birc7
2.42616	4.81093	0.0209138	ENSMUSG00000043953	Ccrl2
45.4475	4.81079	5.34774e-15	ENSMUSG00000045659	Plekha7
27.3522	4.81078	7.51128e-10	ENSMUSG00000049265	Kcnk3
2.42364	4.80959	0.0182767	ENSMUSG00000062372	Otof
2.42364	4.80959	0.0182767	ENSMUSG00000074115	Saa1
2.41309	4.80407	0.0211844	ENSMUSG00000109441	NA
2.40759	4.80163	0.0210257	ENSMUSG00000015627	Gata5
2.40507	4.80027	0.0198279	ENSMUSG00000086470	NA
2.40507	4.80027	0.0198279	ENSMUSG00000021565	Slc6a19
2.38902	4.79223	0.0217099	ENSMUSG00000070719	Pla2g4d
2.38902	4.79223	0.0217099	ENSMUSG00000037843	Vstm2l
22.0049	4.76814	9.9773e-09	ENSMUSG00000047040	Prr15l
70.2841	4.76327	1.9921e-20	ENSMUSG00000046402	Rbp1
2.35628	4.76105	0.0485205	ENSMUSG00000034115	Scn11a
2.33519	4.74734	0.0249271	ENSMUSG00000022227	Mcpt1
2.32716	4.74323	0.0251239	ENSMUSG00000005474	Myl10
2.31662	4.7374	0.0236797	ENSMUSG00000037157	Il22ra1
2.31662	4.7374	0.0236797	ENSMUSG00000088044	NA
4.64289	4.73153	0.00938257	ENSMUSG00000022262	Dnah5
2.29002	4.72345	0.0232889	ENSMUSG00000079531	Gm5936
2.29002	4.72345	0.0232889	ENSMUSG00000059832	Kprp
21.5364	4.72089	2.23183e-08	ENSMUSG00000117570	Gm38410
4.60377	4.71638	0.00629789	ENSMUSG00000040752	Myh6
2.27397	4.71522	0.0247749	ENSMUSG00000072188	Gm10354
2.26893	4.71218	0.0505198	ENSMUSG00000024680	Ms4a2
25.4148	4.71112	1.01849e-09	ENSMUSG00000034634	Ly6d
81.557	4.71023	7.89611e-20	ENSMUSG00000074625	Arhgap40
4.54319	4.70906	0.00911	ENSMUSG00000029015	Slc26a5
8.57213	4.70883	0.000589869	ENSMUSG00000048960	Prex2
8.48675	4.7066	0.000569568	ENSMUSG00000048096	Lmod1
2.22881	4.69105	0.0279343	ENSMUSG00000028005	Gucy1b1
2.22078	4.68638	0.0332311	ENSMUSG00000114306	NA
2.21826	4.68526	0.0278553	ENSMUSG00000043282	Teddm1b
8.47037	4.67879	0.000754527	ENSMUSG00000006651	Aplp1
4.46253	4.67542	0.00692112	ENSMUSG00000037974	Muc5ac
2.19969	4.67478	0.0314572	ENSMUSG00000050058	Prm3
8.34313	4.6698	0.000667125	ENSMUSG00000064179	Tnnt1
8.16702	4.65719	0.000933286	ENSMUSG00000108094	NA
2.16507	4.65487	0.039019	ENSMUSG00000075402	Krt76
294.979	4.65236	4.85942e-61	ENSMUSG00000048776	Pthlh
4.39036	4.64748	0.00727608	ENSMUSG00000037031	Tspan15
12.3455	4.64166	3.05822e-05	ENSMUSG00000085222	NA
132.616	4.64136	6.22335e-10	ENSMUSG00000027315	Spint1
56.9753	4.64067	5.12476e-19	ENSMUSG00000055333	Fat2
2.15893	4.63447	0.0394575	ENSMUSG00000107619	NA
8.08228	4.63315	0.00100925	ENSMUSG00000000202	Btbd17
2.1564	4.63225	0.033513	ENSMUSG00000105704	NA
4.34496	4.6318	0.00800956	ENSMUSG00000050097	Ces2b
2.13783	4.62157	0.0328294	ENSMUSG00000016346	Kcnq2
2.13783	4.62157	0.0328294	ENSMUSG00000108187	4930511E03Rik
2.13531	4.62135	0.0628158	ENSMUSG00000058435	Btnl4
2.13233	4.61897	0.0360321	ENSMUSG00000050808	Muc15
2.12981	4.61703	0.0318796	ENSMUSG00000090588	Gm9573
4.29177	4.61668	0.00859568	ENSMUSG00000044231	Nhlrc1
4.31246	4.61614	0.0118945	ENSMUSG00000092471	NA
4.26784	4.61525	0.0115771	ENSMUSG00000087265	NA
2.12179	4.61259	0.0321364	ENSMUSG00000055717	Slain1
15.8858	4.61173	1.59875e-06	ENSMUSG00000012819	Cdh23
2.11376	4.60817	0.0337122	ENSMUSG00000016982	Pom121l2
2.11124	4.60645	0.0324949	ENSMUSG00000090174	NA
15.9035	4.60546	1.17803e-06	ENSMUSG00000039860	Srrm3
2.10321	4.60196	0.0319998	ENSMUSG00000077706	NA
2.0686	4.58217	0.0362765	ENSMUSG00000089656	NA
2.06607	4.58044	0.0369534	ENSMUSG00000061825	Ces2c
61.8413	4.57374	3.85646e-22	ENSMUSG00000022598	Psca
4.15784	4.57305	0.00916517	ENSMUSG00000032015	Pou2f3
2.05552	4.57297	0.0666453	ENSMUSG00000112054	Gm33680
7.81183	4.57099	0.000975891	ENSMUSG00000086021	NA
2.0475	4.56911	0.0444297	ENSMUSG00000049560	Defb20
2.03145	4.56014	0.0403247	ENSMUSG00000111873	NA
274.35	4.55852	1.08755e-55	ENSMUSG00000079620	Muc4
19.5877	4.55629	3.66042e-07	ENSMUSG00000043004	Gng2
2.02343	4.555	0.0455636	ENSMUSG00000054966	Lmntd1
23.0275	4.55241	7.66844e-09	ENSMUSG00000042109	Csdc2
42.2021	4.55172	5.90212e-16	ENSMUSG00000082450	NA
2.01541	4.54844	0.0695265	ENSMUSG00000070111	NA
2.00486	4.54353	0.04869	ENSMUSG00000079112	Fam90a1a
11.3099	4.54131	6.55343e-05	ENSMUSG00000110266	Gm32742
19.3638	4.53971	3.69812e-07	ENSMUSG00000013367	Iglon5
11.3029	4.53246	6.04055e-05	ENSMUSG00000035441	Myo1d
68.494	4.53244	1.48318e-21	ENSMUSG00000004837	Grap
1.98629	4.53167	0.0538791	ENSMUSG00000074003	Gucy2d
11.4946	4.52809	8.52879e-05	ENSMUSG00000020805	Slc13a5
7.56678	4.52454	0.001354	ENSMUSG00000092265	NA
4.02423	4.52135	0.0108404	ENSMUSG00000027375	Mal
4.0376	4.51899	0.0111125	ENSMUSG00000031621	Isx
1.97762	4.50722	0.0459222	ENSMUSG00000085411	NA
1.97762	4.50722	0.0459222	ENSMUSG00000043925	Olfr544
1.97762	4.50722	0.0459222	ENSMUSG00000041538	H2-Ob
3.98739	4.50321	0.0132476	ENSMUSG00000038608	Dock10
108.039	4.50188	5.67331e-34	ENSMUSG00000031070	Mrgprf
3.97158	4.50185	0.0111405	ENSMUSG00000107842	NA
118.383	4.50162	8.77045e-35	ENSMUSG00000018470	Kcnab3
11.1684	4.50073	6.37805e-05	ENSMUSG00000023232	Serinc2
1.96157	4.49742	0.0452241	ENSMUSG00000025105	Bnc1
3.95301	4.49607	0.0116029	ENSMUSG00000036244	Tbc1d21
1.95355	4.49263	0.0471557	ENSMUSG00000024029	Tff3
29.7246	4.49219	3.24833e-11	ENSMUSG00000026829	Gbgt1
10.8583	4.48787	0.000118113	ENSMUSG00000055629	B4galnt4
7.27815	4.48486	0.00160391	ENSMUSG00000022103	Gfra2
1.93498	4.48093	0.0449663	ENSMUSG00000027788	Otol1
1.93498	4.48093	0.0449663	ENSMUSG00000030577	Cd22
54.8785	4.4804	1.54288e-18	ENSMUSG00000026418	Tnni1
1.92695	4.47607	0.048555	ENSMUSG00000022885	St6gal1
39.7838	4.473	3.14994e-14	ENSMUSG00000050132	Sarm1
21.6921	4.47158	9.20606e-09	ENSMUSG00000043795	Prr33
1.91893	4.47111	0.0566329	ENSMUSG00000085786	NA
1.91893	4.47111	0.0566329	ENSMUSG00000042757	Tmem108
3.92003	4.47045	0.013642	ENSMUSG00000025576	Rbfox3
7.25463	4.46934	0.0018193	ENSMUSG00000106441	NA
1.91641	4.46931	0.0449663	ENSMUSG00000108129	4930417O13Rik
1.90586	4.4625	0.04815	ENSMUSG00000053219	Raet1e
3.88794	4.46062	0.0152517	ENSMUSG00000090121	Abhd12b
3.86401	4.45939	0.0133572	ENSMUSG00000030889	Vwa3a
39.4636	4.4586	1.62801e-13	ENSMUSG00000069919	Hba-a1
1.89784	4.4576	0.0468783	ENSMUSG00000045180	Shroom2
14.3106	4.4559	4.65863e-06	ENSMUSG00000020312	Shc2
3.87487	4.45586	0.012889	ENSMUSG00000094534	NA
1.89234	4.45338	0.0844845	ENSMUSG00000100580	NA
1.88729	4.4504	0.0565408	ENSMUSG00000042474	Fcmr
7.11551	4.43895	0.00196122	ENSMUSG00000030724	Cd19
3.79775	4.43796	0.0144807	ENSMUSG00000058806	Col13a1
1.86069	4.43309	0.0604784	ENSMUSG00000036526	Card11
3.75511	4.42432	0.01455	ENSMUSG00000029909	Prss37
1.84465	4.42278	0.0614516	ENSMUSG00000064325	Hhip
6.97882	4.41959	0.00190378	ENSMUSG00000109602	NA
10.5658	4.41838	0.000117081	ENSMUSG00000076441	Ass1
10.4801	4.41073	9.73221e-05	ENSMUSG00000024730	Ms4a8a
13.8945	4.40862	7.72328e-06	ENSMUSG00000038602	Slc35f1
3.6994	4.40516	0.0185969	ENSMUSG00000116545	NA
149.178	4.40142	1.67435e-47	ENSMUSG00000071715	Ncf4
3.74125	4.39994	0.0164454	ENSMUSG00000090254	Gm1965
3.69697	4.39988	0.0233045	ENSMUSG00000108625	NA
3.71183	4.39731	0.0164958	ENSMUSG00000043705	Capn13
13.684	4.38656	1.51221e-05	ENSMUSG00000083191	NA
1.81488	4.38357	0.104096	ENSMUSG00000036306	Lzts1
1.81741	4.3834	0.0670079	ENSMUSG00000041523	Upk2
1.81741	4.3834	0.0670079	ENSMUSG00000068349	Gml
1.80686	4.37635	0.0721242	ENSMUSG00000045094	Arhgef37
1.80136	4.37257	0.06643	ENSMUSG00000002944	Cd36
1.80136	4.37257	0.06643	ENSMUSG00000115328	NA
26.9577	4.36921	6.54592e-10	ENSMUSG00000025330	Padi4
1.79081	4.36486	0.0612264	ENSMUSG00000050359	Sprr1a
1.79081	4.36486	0.0612264	ENSMUSG00000032807	Alox12b
1.78531	4.36207	0.0738468	ENSMUSG00000102311	NA
1.78279	4.35948	0.0607435	ENSMUSG00000029680	Hyal4
1.78279	4.35948	0.0607435	ENSMUSG00000109284	B230311B06Rik
1.78279	4.35948	0.0607435	ENSMUSG00000047150	1700001C19Rik
10.1065	4.35648	0.000131817	ENSMUSG00000022416	Cacna1i
114.868	4.35563	2.02423e-37	ENSMUSG00000047728	Ly6g2
1.77477	4.35419	0.062298	ENSMUSG00000106915	NA
1.77477	4.35419	0.062298	ENSMUSG00000034796	Cpne7
3.60575	4.35416	0.0182254	ENSMUSG00000041620	Mmp1b
1.77224	4.35218	0.0624729	ENSMUSG00000004961	Syt5
1.76674	4.34893	0.0666453	ENSMUSG00000066363	Serpina3f
1.76422	4.34674	0.0601727	ENSMUSG00000032769	Trpa1
1.76422	4.34674	0.0601727	ENSMUSG00000098715	NA
1.76422	4.34674	0.0601727	ENSMUSG00000109564	Muc16
3.56083	4.34222	0.0195042	ENSMUSG00000053603	NA
1.75619	4.34139	0.0607324	ENSMUSG00000043522	NA
1.75367	4.33948	0.0702123	ENSMUSG00000099878	Gm28178
1.74817	4.33604	0.0642099	ENSMUSG00000025163	Cd7
1.74565	4.33401	0.0632847	ENSMUSG00000081723	Pira6
6.75384	4.33067	0.0034856	ENSMUSG00000005202	Shbg
1.74015	4.33056	0.0733086	ENSMUSG00000113566	NA
1.73762	4.32862	0.0619638	ENSMUSG00000027606	Dnajc5b
1.73762	4.32862	0.0619638	ENSMUSG00000024225	Clps
1.73762	4.32862	0.0619638	ENSMUSG00000024065	Ehd3
16.6252	4.32658	1.90525e-06	ENSMUSG00000086236	5830418P13Rik
1.7296	4.32317	0.0645201	ENSMUSG00000060183	Cxcl11
6.5539	4.32242	0.00362781	ENSMUSG00000022456	37865
62.3669	4.32046	2.1576e-18	ENSMUSG00000062345	Serpinb2
3.52809	4.31756	0.0204234	ENSMUSG00000047496	Rnf152
3.52785	4.31361	0.0192964	ENSMUSG00000039264	Gimap3
1.71103	4.31016	0.0670911	ENSMUSG00000114744	Gm38409
1.71103	4.31016	0.0670911	ENSMUSG00000114817	NA
42.3616	4.30941	3.16134e-14	ENSMUSG00000032174	Icam5
65.4758	4.30764	3.42402e-23	ENSMUSG00000075611	NA
1.7085	4.30678	0.108326	ENSMUSG00000054679	Srsf12
1.7085	4.30678	0.108326	ENSMUSG00000074892	B3galt5
3.49873	4.30328	0.0204609	ENSMUSG00000022243	Slc45a2
1.70048	4.30214	0.0767978	ENSMUSG00000115610	NA
3.45326	4.29496	0.0200476	ENSMUSG00000104557	NA
28.8238	4.2943	1.80798e-10	ENSMUSG00000025497	Cdhr5
3.46663	4.29216	0.0208422	ENSMUSG00000028976	Slc2a5
1.68443	4.2909	0.0783399	ENSMUSG00000004360	9330159F19Rik
1.67389	4.28281	0.0838512	ENSMUSG00000109201	NA
1.67389	4.28281	0.0838512	ENSMUSG00000031451	Gas6
6.50879	4.27732	0.00374914	ENSMUSG00000027380	Acoxl
6.3464	4.27084	0.00341577	ENSMUSG00000045075	NA
1.65784	4.26914	0.117338	ENSMUSG00000039375	Wdr17
9.41816	4.25642	0.000276376	ENSMUSG00000028581	Laptm5
1.63927	4.25459	0.125353	ENSMUSG00000074679	Defb28
25.1988	4.25192	7.0697e-10	ENSMUSG00000033174	Mgll
18.7211	4.24962	1.19764e-07	ENSMUSG00000057123	Gja5
24.958	4.2493	1.72142e-09	ENSMUSG00000041782	Lad1
6.12764	4.24491	0.00494734	ENSMUSG00000020961	Ston2
56.4522	4.23483	1.07202e-18	ENSMUSG00000106807	NA
87.306	4.23409	3.03947e-23	ENSMUSG00000105039	NA
3.34104	4.23194	0.0236777	ENSMUSG00000057098	Ebf1
1.63312	4.23142	0.125168	ENSMUSG00000070576	Mn1
1.6306	4.22738	0.088605	ENSMUSG00000027919	Lce1g
1.6306	4.22738	0.088605	ENSMUSG00000068600	Gml2
1.62808	4.22718	0.131277	ENSMUSG00000100257	NA
67.8727	4.2264	1.8492e-23	ENSMUSG00000029371	Cxcl5
3.30107	4.22502	0.0238167	ENSMUSG00000025400	Tac2
39.906	4.22019	4.11864e-15	ENSMUSG00000030737	Slco2b1
12.2693	4.21943	3.99371e-05	ENSMUSG00000061259	Tmprss11d
12.3515	4.21749	2.9642e-05	ENSMUSG00000063564	Col23a1
1.61455	4.21551	0.0903251	ENSMUSG00000114637	NA
52.572	4.21526	4.82133e-18	ENSMUSG00000029108	Pcdh7
6.1218	4.21029	0.0043829	ENSMUSG00000047502	Mroh7
1.60653	4.20969	0.0955918	ENSMUSG00000090427	NA
6.18311	4.20949	0.00461146	ENSMUSG00000017868	Sgk2
1.60401	4.20699	0.0828142	ENSMUSG00000108205	NA
72.9545	4.20121	4.69082e-24	ENSMUSG00000021922	Itih4
1.59598	4.20108	0.0835439	ENSMUSG00000029211	Gabra4
452.05	4.19907	4.10703e-96	ENSMUSG00000018008	Cyth4
1.58543	4.1929	0.0846935	ENSMUSG00000052821	Cysltr1
1.58543	4.1929	0.0846935	ENSMUSG00000001023	S100a5
1.58543	4.1929	0.0846935	ENSMUSG00000030560	Ctsc
6.09278	4.19167	0.00428918	ENSMUSG00000059136	Olfr539
1.57993	4.18929	0.0985888	ENSMUSG00000015854	Cd5l
1.57741	4.18692	0.0831884	ENSMUSG00000092094	Zfp804b
1.57741	4.18692	0.0831884	ENSMUSG00000115430	NA
1.57489	4.18492	0.131376	ENSMUSG00000025931	Paqr8
3.20554	4.18024	0.0314312	ENSMUSG00000085024	C230035I16Rik
1.56686	4.17867	0.0944151	ENSMUSG00000055555	4930502E18Rik
1.56686	4.17867	0.0944151	ENSMUSG00000058147	Xlr3c
1.56136	4.17485	0.0962904	ENSMUSG00000107732	NA
1.56136	4.17485	0.0962904	ENSMUSG00000067341	H2-Eb2
1.55884	4.17269	0.0875675	ENSMUSG00000043760	Pkhd1
1.55884	4.17269	0.0875675	ENSMUSG00000021097	Clmn
1.55082	4.16665	0.0884371	ENSMUSG00000071138	Tex24
1.54829	4.16351	0.135488	ENSMUSG00000021567	Nkd2
17.69	4.16104	3.42347e-06	ENSMUSG00000004552	Ctse
1.54027	4.15801	0.0988327	ENSMUSG00000071753	C230004F18Rik
5.78062	4.15752	0.00671222	ENSMUSG00000115678	NA
1.53477	4.15296	0.13755	ENSMUSG00000084824	NA
1.53224	4.15206	0.0944151	ENSMUSG00000026062	Slc9a2
8.85616	4.15164	0.000627624	ENSMUSG00000040525	Cblc
3.14888	4.15154	0.0295341	ENSMUSG00000035041	Creb3l3
26.2282	4.14772	3.77258e-10	ENSMUSG00000025279	Dnase1l3
1.5217	4.14173	0.141901	ENSMUSG00000057614	Gnai1
3.11174	4.13688	0.0322695	ENSMUSG00000049173	Myoz3
1.50565	4.13053	0.108191	ENSMUSG00000112999	NA
14.3226	4.12751	6.26486e-05	ENSMUSG00000100605	Gm29243
77.47	4.12655	2.65036e-21	ENSMUSG00000029307	Dmp1
3.07216	4.11689	0.0335241	ENSMUSG00000108470	Gm4598
68.3921	4.11167	2.55747e-05	ENSMUSG00000064262	Gimap8
8.59828	4.10837	0.000544843	ENSMUSG00000113211	4921525O09Rik
14.3291	4.10753	5.41432e-06	ENSMUSG00000073650	Catip
31.1068	4.10583	1.62285e-10	ENSMUSG00000085035	NA
3.04557	4.10578	0.0376669	ENSMUSG00000044664	Prss42
1.46851	4.09622	0.169095	ENSMUSG00000085952	NA
8.49522	4.09191	0.00089798	ENSMUSG00000028332	Hemgn
27.8539	4.07531	4.56205e-10	ENSMUSG00000031845	Bco1
1.44191	4.06988	0.232297	ENSMUSG00000037664	Cdkn1c
8.2995	4.06811	0.000798328	ENSMUSG00000027559	Car3
2.99174	4.06762	0.0362261	ENSMUSG00000085828	Gm15612
1.45182	4.05938	0.121324	ENSMUSG00000097539	NA
25.0114	4.05805	1.05955e-09	ENSMUSG00000074899	Sptbn5
2.96514	4.05659	0.0363033	ENSMUSG00000070873	Lilra5
1.44379	4.05254	0.118557	ENSMUSG00000032766	Gng11
1.44379	4.05254	0.118557	ENSMUSG00000046314	Stxbp6
1.43829	4.05017	0.179351	ENSMUSG00000031552	Adam18
2.93295	4.04751	0.0427643	ENSMUSG00000043020	Wdr63
2.92493	4.04423	0.0397369	ENSMUSG00000089647	NA
1.43325	4.04355	0.124093	ENSMUSG00000006490	Prl8a9
2.91745	4.03617	0.0436908	ENSMUSG00000098181	NA
2.89833	4.03296	0.0412118	ENSMUSG00000105986	NA
1.41972	4.03281	0.136901	ENSMUSG00000036813	Entpd8
38.5622	4.03131	8.68861e-13	ENSMUSG00000030075	Cntn3
1.4172	4.02981	0.114159	ENSMUSG00000084421	NA
1.4172	4.02981	0.114159	ENSMUSG00000029712	Actl6b
1.4172	4.02981	0.114159	ENSMUSG00000057092	Fxyd3
1.41467	4.02819	0.167175	ENSMUSG00000097178	NA
2.90116	4.0247	0.0453968	ENSMUSG00000023336	Wfdc1
1.40917	4.02318	0.11791	ENSMUSG00000084895	NA
21.4284	4.02218	4.49372e-08	ENSMUSG00000021763	BC067074
1.40665	4.02073	0.124102	ENSMUSG00000005994	Tyrp1
1.40665	4.02073	0.124102	ENSMUSG00000091897	Gm17019
1.40665	4.02073	0.124102	ENSMUSG00000025044	Msr1
8.27494	4.02024	0.00124148	ENSMUSG00000045620	Odf3l1
2.87481	4.01814	0.0436284	ENSMUSG00000106791	4930553P18Rik
1.40115	4.0165	0.129182	ENSMUSG00000056413	Adap1
1.40115	4.0165	0.129182	ENSMUSG00000019146	Cacng2
1.39863	4.01392	0.116946	ENSMUSG00000099364	NA
1.39863	4.01392	0.116946	ENSMUSG00000086396	4930555B11Rik
1.39863	4.01392	0.116946	ENSMUSG00000082494	NA
1.39863	4.01392	0.116946	ENSMUSG00000107734	NA
1.39863	4.01392	0.116946	ENSMUSG00000102144	NA
1.39863	4.01392	0.116946	ENSMUSG00000116255	NA
18.8751	4.01215	9.16097e-07	ENSMUSG00000021208	Ifi27l2b
5.36655	4.01214	0.00802657	ENSMUSG00000085421	4732490B19Rik
133.971	4.00701	2.22457e-37	ENSMUSG00000028738	Tas1r2
85.2212	4.00519	1.86231e-23	ENSMUSG00000045027	Prss22
21.1867	4.00444	1.31893e-07	ENSMUSG00000026251	Chrnd
1.38808	4.00434	0.17092	ENSMUSG00000034783	Cd207
1.38808	4.00434	0.17092	ENSMUSG00000043903	NA
2.84019	4.00193	0.0547292	ENSMUSG00000000794	Kcnn3
1.38258	4.00031	0.128029	ENSMUSG00000024897	Apba1
15.8083	3.99763	2.89224e-06	ENSMUSG00000037418	Best1
5.29731	3.99599	0.00964902	ENSMUSG00000037370	Enpp1
13.2708	3.9924	1.28217e-05	ENSMUSG00000057719	Sh3rf2
1.37203	3.99103	0.123546	ENSMUSG00000033219	Gm9758
1.37203	3.99103	0.123546	ENSMUSG00000060371	Caln1
1.37203	3.99103	0.123546	ENSMUSG00000093573	NA
1.37203	3.99103	0.123546	ENSMUSG00000035296	Sgcg
1.37203	3.99103	0.123546	ENSMUSG00000024552	Slc14a2
1.37203	3.99103	0.123546	ENSMUSG00000100001	1810007D17Rik
10.5973	3.99054	0.000132485	ENSMUSG00000026407	Cacna1s
2.83098	3.98726	0.0500274	ENSMUSG00000101746	2310043L19Rik
5.36938	3.98453	0.0098001	ENSMUSG00000100987	NA
1.36401	3.98397	0.131164	ENSMUSG00000019762	Iyd
1.36401	3.98397	0.131164	ENSMUSG00000000125	Wnt3
7.83887	3.98372	0.00130997	ENSMUSG00000086995	Gm13544
5.28612	3.98371	0.0095644	ENSMUSG00000028836	Slc30a2
2.81791	3.9809	0.0480379	ENSMUSG00000020481	Ankrd36
1.36148	3.98011	0.177846	ENSMUSG00000040276	Pacsin1
13.1642	3.97706	1.81396e-05	ENSMUSG00000114522	NA
1.35346	3.97426	0.137043	ENSMUSG00000106293	NA
13.1679	3.97414	2.3817e-05	ENSMUSG00000086591	NA
2.82073	3.97268	0.0507338	ENSMUSG00000026347	Tmem163
5.24174	3.97102	0.0109278	ENSMUSG00000078906	LOC105244402
68.0012	3.96838	1.86457e-23	ENSMUSG00000030592	Ryr1
1.34544	3.96725	0.138398	ENSMUSG00000046500	Tafa4
5.09461	3.96695	0.0125414	ENSMUSG00000061578	Ksr2
5.09461	3.96695	0.0125414	ENSMUSG00000039720	Got1l1
5.28157	3.9614	0.0122662	ENSMUSG00000102095	NA
10.6471	3.95868	0.000467548	ENSMUSG00000049130	C5ar1
13.0594	3.95856	4.48667e-05	ENSMUSG00000027544	Nfatc2
1.33741	3.95817	0.182576	ENSMUSG00000039109	F13a1
1.33489	3.9553	0.188639	ENSMUSG00000052305	Hbb-b1
1.33489	3.9553	0.188639	ENSMUSG00000052305	Hbb-bs
70.3916	3.95482	1.27528e-22	ENSMUSG00000036587	Fut7
10.3681	3.95204	0.00014093	ENSMUSG00000108705	NA
2.75976	3.95018	0.0465555	ENSMUSG00000027457	Snph
7.69832	3.95	0.00143325	ENSMUSG00000086758	Gm13912
2.75952	3.94527	0.0488248	ENSMUSG00000017652	Cd40
7.67841	3.94297	0.001354	ENSMUSG00000079235	Ccdc13
35.572	3.94178	2.16771e-12	ENSMUSG00000015354	Pcolce2
2.73569	3.93898	0.0605849	ENSMUSG00000098033	NA
5.20114	3.93484	0.0113883	ENSMUSG00000031097	Tnni2
2.73545	3.93443	0.0530197	ENSMUSG00000001901	Kcnh6
2.73293	3.93319	0.0512255	ENSMUSG00000024774	Ankrd22
56.0547	3.93051	1.45414e-18	ENSMUSG00000030376	Slc8a2
5.18257	3.93004	0.0117762	ENSMUSG00000031766	Slc12a3
1.30829	3.92953	0.207481	ENSMUSG00000114348	NA
27.4556	3.91177	4.39467e-10	ENSMUSG00000021221	Dpf3
85.0886	3.90309	1.31249e-27	ENSMUSG00000026981	Il1rn
20.0259	3.90145	1.78284e-07	ENSMUSG00000108849	Gm35147
1.29963	3.89781	0.215769	ENSMUSG00000112711	NA
2.67934	3.89506	0.05957	ENSMUSG00000082079	NA
5.0595	3.8899	0.0132011	ENSMUSG00000000318	Clec10a
1.2916	3.88947	0.205626	ENSMUSG00000062036	4932415M13Rik
24.7848	3.88847	3.71742e-09	ENSMUSG00000027230	Creb3l1
7.48017	3.88693	0.00254169	ENSMUSG00000026959	Grin1
1.28358	3.8815	0.203214	ENSMUSG00000074981	Dcdc5
1.28358	3.8815	0.203214	ENSMUSG00000088060	NA
1.28106	3.87931	0.220338	ENSMUSG00000003476	Crhr2
1.28106	3.87931	0.220338	ENSMUSG00000108228	6430584L05Rik
1.27556	3.8737	0.205212	ENSMUSG00000114457	NA
2.63897	3.87117	0.0612351	ENSMUSG00000101378	NA
1.27303	3.86944	0.170982	ENSMUSG00000042246	Tmc7
1.27303	3.86944	0.170982	ENSMUSG00000073421	H2-Ab1
17.2092	3.8687	4.08699e-06	ENSMUSG00000029343	Crybb1
21.8555	3.86751	2.10134e-08	ENSMUSG00000097229	NA
4.76616	3.86482	0.0166771	ENSMUSG00000057455	Rit2
2.6156	3.86446	0.0581132	ENSMUSG00000046207	Pik3r6
1.26501	3.86137	0.16193	ENSMUSG00000027022	Xirp2
1.26501	3.86137	0.16193	ENSMUSG00000098207	Arl14
1.26501	3.86137	0.16193	ENSMUSG00000114654	NA
1.26501	3.86137	0.16193	ENSMUSG00000069441	Dsg1a
1.25951	3.85835	0.225761	ENSMUSG00000112873	NA
40.6658	3.85761	1.00712e-11	ENSMUSG00000026271	Gpr35
2.58593	3.85554	0.0626447	ENSMUSG00000032053	Pou2af1
1.25699	3.85369	0.160729	ENSMUSG00000030228	Pik3c2g
1.25699	3.85369	0.160729	ENSMUSG00000079029	Gm5662
1.25699	3.85369	0.160729	ENSMUSG00000025075	Habp2
1.25446	3.85234	0.215165	ENSMUSG00000102688	NA
2.59931	3.85181	0.0591046	ENSMUSG00000094840	NA
2.56989	3.84807	0.0587937	ENSMUSG00000085750	NA
2.57846	3.84631	0.0714463	ENSMUSG00000039714	Cplx3
12.1276	3.84487	8.93238e-05	ENSMUSG00000000739	Sult5a1
1.24644	3.84331	0.165982	ENSMUSG00000101476	NA
1.24644	3.84331	0.165982	ENSMUSG00000039349	C130074G19Rik
1.24644	3.84331	0.165982	ENSMUSG00000106352	5033403H07Rik
1.24644	3.84331	0.165982	ENSMUSG00000094678	Olfr857
1.24094	3.8387	0.177796	ENSMUSG00000064476	NA
1.24094	3.8387	0.177796	ENSMUSG00000031085	Acte1
1.24094	3.8387	0.177796	ENSMUSG00000014329	Bicc1
110.26	3.83705	2.90453e-34	ENSMUSG00000042116	Vwa1
40.2905	3.83689	2.80933e-13	ENSMUSG00000034730	Adgrb1
1.23841	3.83548	0.15808	ENSMUSG00000087485	NA
1.23841	3.83548	0.15808	ENSMUSG00000086512	NA
1.23841	3.83548	0.15808	ENSMUSG00000064831	NA
1.23841	3.83548	0.15808	ENSMUSG00000096284	Tcstv1
2.54329	3.8352	0.0621908	ENSMUSG00000087547	Platr27
1.23291	3.83127	0.232746	ENSMUSG00000085271	E130006D01Rik
1.23291	3.83127	0.232746	ENSMUSG00000063232	Serpina11
1.23039	3.82786	0.159649	ENSMUSG00000106549	NA
1.23039	3.82786	0.159649	ENSMUSG00000038665	Dgki
2.54612	3.82593	0.0654275	ENSMUSG00000106812	NA
1.22787	3.82534	0.217583	ENSMUSG00000111979	NA
1.22787	3.82534	0.217583	ENSMUSG00000031661	Nkd1
1.22787	3.82534	0.217583	ENSMUSG00000113479	NA
1.22787	3.82534	0.217583	ENSMUSG00000093765	NA
1.22787	3.82534	0.217583	ENSMUSG00000057246	BC051142
1.22787	3.82534	0.217583	ENSMUSG00000025429	Pstpip2
4.8191	3.82093	0.0193579	ENSMUSG00000034684	Sema3f
186.01	3.82035	1.92807e-29	ENSMUSG00000034127	Tspan8
1.22237	3.82021	0.170982	ENSMUSG00000056815	Gm6812
1.22237	3.82021	0.170982	ENSMUSG00000052544	St6galnac3
1.22237	3.82021	0.170982	ENSMUSG00000049799	Lrrc19
1.22237	3.82021	0.170982	ENSMUSG00000114294	NA
1.22237	3.82021	0.170982	ENSMUSG00000042345	Ubash3a
1.21984	3.8173	0.168826	ENSMUSG00000111462	NA
4.8195	3.81656	0.0178571	ENSMUSG00000044921	Rassf9
2.51724	3.81624	0.071861	ENSMUSG00000074489	Bglap3
1.21434	3.81204	0.225598	ENSMUSG00000043441	Gpr149
1.21434	3.81204	0.225598	ENSMUSG00000070306	Ccdc153
77.386	3.80773	2.16166e-21	ENSMUSG00000042985	Upk3b
2.52967	3.80645	0.104157	ENSMUSG00000027377	Mall
278.57	3.79489	7.69189e-06	ENSMUSG00000036381	P2ry14
278.57	3.79489	7.69189e-06	ENSMUSG00000036381	F630111L10Rik
25.552	3.79286	1.36755e-09	ENSMUSG00000048992	Prss32
9.34264	3.79179	0.000491897	ENSMUSG00000020911	Krt19
51.1589	3.7896	8.96019e-17	ENSMUSG00000061815	Rufy4
2.48396	3.78688	0.0831509	ENSMUSG00000116066	NA
675.187	3.77776	4.177e-68	ENSMUSG00000026208	Des
6.86452	3.77771	0.00350737	ENSMUSG00000028996	Rbp7
2.47648	3.77668	0.0748451	ENSMUSG00000010086	Rnf112
2.46286	3.77489	0.0705968	ENSMUSG00000097730	NA
22.7622	3.77388	3.48192e-08	ENSMUSG00000008193	Spib
25.3507	3.77319	4.07153e-09	ENSMUSG00000025347	Mettl7b
6.93866	3.77026	0.00334703	ENSMUSG00000027612	Mmp24
22.9268	3.76969	9.97258e-09	ENSMUSG00000060560	Ces4a
6.8558	3.76661	0.00327237	ENSMUSG00000109394	A230057D06Rik
304.34	3.76481	6.44947e-66	ENSMUSG00000071648	Rom1
2.42824	3.75735	0.0703718	ENSMUSG00000098012	NA
2.42022	3.75337	0.0729667	ENSMUSG00000078954	Arhgap8
6.83699	3.75301	0.00364093	ENSMUSG00000031162	Gata1
15.6238	3.75201	8.79462e-06	ENSMUSG00000039621	Prex1
18.2316	3.75148	6.31524e-07	ENSMUSG00000028766	Alpl
18.1371	3.74686	9.98917e-07	ENSMUSG00000059854	Hydin
93.6096	3.73535	6.52462e-24	ENSMUSG00000047180	Neurl3
2.407	3.73526	0.0869101	ENSMUSG00000079034	Gm8300
17.6447	3.73367	1.62404e-06	ENSMUSG00000025194	Abcc2
17.6447	3.73367	1.62404e-06	ENSMUSG00000025194	Gm10768
6.77087	3.73176	0.00372596	ENSMUSG00000086061	NA
2.38615	3.7299	0.0786777	ENSMUSG00000079110	Capn3
1466.41	3.72497	4.99818e-45	ENSMUSG00000021214	Akr1c18
84.7033	3.72444	1.81364e-27	ENSMUSG00000025189	Cnnm1
2.3756	3.72427	0.0786597	ENSMUSG00000093921	NA
6.77568	3.72362	0.00337174	ENSMUSG00000089683	NA
55.8965	3.71632	2.51191e-15	ENSMUSG00000070000	Fcho1
24.2845	3.70294	1.07635e-06	ENSMUSG00000053062	Jam2
11.0302	3.69595	0.000160111	ENSMUSG00000113909	NA
43.9069	3.69404	3.35018e-14	ENSMUSG00000117845	NA
2.33979	3.69285	0.124055	ENSMUSG00000026327	Serpinb11
64.9812	3.68318	1.5444e-21	ENSMUSG00000040838	NA
12.6102	3.67475	0.000207494	ENSMUSG00000083763	NA
2.32177	3.67393	0.0922191	ENSMUSG00000055994	Nod2
8.56718	3.67293	0.00104177	ENSMUSG00000029869	Ephb6
2.32657	3.67167	0.0992131	ENSMUSG00000082406	NA
8.52453	3.66669	0.00128233	ENSMUSG00000017737	Mmp9
62.5346	3.66576	1.39e-19	ENSMUSG00000034037	Fgd5
2.28967	3.65657	0.0945801	ENSMUSG00000046618	Olfml2a
6.38869	3.65469	0.00405745	ENSMUSG00000057182	Scn3a
2.27606	3.65462	0.0875705	ENSMUSG00000105740	NA
89.4491	3.65022	8.14473e-26	ENSMUSG00000031936	Hephl1
2.28141	3.64605	0.0903251	ENSMUSG00000030674	Qprt
6.49215	3.64044	0.00651263	ENSMUSG00000036594	H2-Aa
14.8156	3.63755	6.7162e-06	ENSMUSG00000106958	NA
2.25253	3.6357	0.0896619	ENSMUSG00000048988	Elfn1
18.8829	3.63058	3.0467e-06	ENSMUSG00000022488	Nckap1l
29.4459	3.62772	5.93278e-10	ENSMUSG00000021298	Gpr132
1731.51	3.6271	8.40527e-73	ENSMUSG00000026414	Tnnt2
2.23396	3.62534	0.0909867	ENSMUSG00000035429	Ptprh
2.23144	3.62338	0.104969	ENSMUSG00000017950	Hnf4a
8.4201	3.62048	0.00117358	ENSMUSG00000027670	Ocstamp
10.2728	3.61891	0.000398351	ENSMUSG00000034330	Plcg2
6.3727	3.61454	0.00808084	ENSMUSG00000074149	Gm10634
296.953	3.60348	9.23007e-53	ENSMUSG00000029372	Ppbp
57.6997	3.60068	3.09176e-17	ENSMUSG00000026594	Ralgps2
10.2473	3.59762	0.000526541	ENSMUSG00000022542	41153
401.225	3.59719	9.28274e-72	ENSMUSG00000047562	Mmp10
22.4558	3.59209	3.22513e-08	ENSMUSG00000018865	Sult4a1
75.4725	3.59182	3.21916e-20	ENSMUSG00000066975	Cryba4
4.17613	3.58825	0.0316177	ENSMUSG00000041559	Fmod
6.22556	3.57766	0.00844466	ENSMUSG00000037263	Aldh3b3
8.02578	3.57235	0.00335455	ENSMUSG00000079092	Prl2c2
4.02254	3.57035	0.0461333	ENSMUSG00000040564	Apoc1
5.91389	3.564	0.00915356	ENSMUSG00000020908	Myh3
42.0445	3.56112	5.30723e-14	ENSMUSG00000052160	Pld4
2.15581	3.5512	0.118284	ENSMUSG00000043557	Mdga1
4.04023	3.54959	0.032258	ENSMUSG00000097393	D030068K23Rik
2.13189	3.54939	0.118299	ENSMUSG00000030616	Sytl2
112.744	3.54667	1.78812e-29	ENSMUSG00000060063	Alox5ap
3.96792	3.54492	0.0322471	ENSMUSG00000113334	NA
7.9921	3.54486	0.00139574	ENSMUSG00000023433	Cela3b
81.2384	3.54478	2.75127e-25	ENSMUSG00000032327	Stra6
3.9654	3.54389	0.0346638	ENSMUSG00000032556	Bfsp2
7.85378	3.53965	0.00163597	ENSMUSG00000071001	Hrct1
2.11584	3.5395	0.111746	ENSMUSG00000114596	NA
7.85754	3.53907	0.00326891	ENSMUSG00000041482	Piezo2
13.8708	3.53087	2.18533e-05	ENSMUSG00000079481	Nhsl2
3.92276	3.53055	0.0348791	ENSMUSG00000025467	Prap1
2.11089	3.5302	0.115251	ENSMUSG00000049044	Rapgef4
70.332	3.52865	1.72781e-19	ENSMUSG00000042306	S100a14
2.10584	3.52762	0.157626	ENSMUSG00000041444	Arhgap32
2.10034	3.52349	0.109724	ENSMUSG00000087620	5330434G04Rik
2.11065	3.52347	0.109299	ENSMUSG00000113264	NA
2.08673	3.52202	0.124786	ENSMUSG00000024353	Mzb1
1495.04	3.52062	3.89306e-05	ENSMUSG00000015829	Tnr
21.4561	3.51898	8.58957e-08	ENSMUSG00000092586	Ly6g6c
11.8353	3.51821	0.000217734	ENSMUSG00000034926	Dhcr24
2.08429	3.51417	0.117685	ENSMUSG00000016758	Bik
3.97327	3.50998	0.0416035	ENSMUSG00000071178	Serpina1b
36.898	3.50862	2.03021e-12	ENSMUSG00000068117	Mei1
9.83339	3.50799	0.000694005	ENSMUSG00000016349	Eef1a2
1052.67	3.50696	2.71635e-77	ENSMUSG00000090066	1110002E22Rik
34.8858	3.50419	7.49407e-10	ENSMUSG00000027470	Mylk2
2.06572	3.50283	0.116946	ENSMUSG00000019368	Sec14l4
5.81891	3.50148	0.0165581	ENSMUSG00000024207	Acsbg2
3.74917	3.4958	0.045571	ENSMUSG00000112527	NA
376.408	3.48569	8.36005e-10	ENSMUSG00000059336	Slc14a1
3.83509	3.48543	0.0435867	ENSMUSG00000055891	Ubl4b
3.76829	3.48187	0.0410707	ENSMUSG00000106538	NA
44.0827	3.47785	1.17827e-12	ENSMUSG00000006216	Clcnkb
3.89032	3.46946	0.0456993	ENSMUSG00000000489	Pdgfb
1.99892	3.46783	0.131672	ENSMUSG00000020229	Slc5a4a
7.33515	3.46656	0.00593376	ENSMUSG00000019890	Nts
47.5735	3.46523	1.43889e-14	ENSMUSG00000058966	Fam57b
14.8745	3.45453	1.1808e-05	ENSMUSG00000032334	Loxl1
24.4708	3.45289	1.30637e-08	ENSMUSG00000053214	Gm9899
889.504	3.44139	3.31669e-09	ENSMUSG00000033066	Gas7
33.347	3.44117	3.55796e-11	ENSMUSG00000026177	Slc11a1
3.69959	3.43846	0.0562629	ENSMUSG00000047021	Cfap65
74.1784	3.4347	3.67074e-21	ENSMUSG00000034416	Pkd1l2
1.97223	3.42042	0.191437	ENSMUSG00000053442	NA
3.67488	3.4169	0.05238	ENSMUSG00000031825	Crispld2
96.7247	3.41454	3.13688e-24	ENSMUSG00000029082	Bst1
1.95618	3.40741	0.143835	ENSMUSG00000029282	Amtn
1.95068	3.40449	0.150442	ENSMUSG00000024738	Pga5
727.83	3.40308	6.53675e-75	ENSMUSG00000025473	Adam8
3.71768	3.4018	0.0744439	ENSMUSG00000115113	NA
30.632	3.39502	2.67277e-10	ENSMUSG00000075224	Lrrc55
1.94241	3.3917	0.140732	ENSMUSG00000040950	Mgl2
9.12667	3.39054	0.00147843	ENSMUSG00000107946	NA
1.91849	3.38974	0.142168	ENSMUSG00000097429	NA
1.92156	3.38447	0.13812	ENSMUSG00000020867	Spata20
1.90244	3.37935	0.139612	ENSMUSG00000089696	NA
1.90244	3.37935	0.139612	ENSMUSG00000116971	NA
37.5046	3.37629	3.35763e-12	ENSMUSG00000027322	Siglec1
6851.55	3.37597	3.67926e-56	ENSMUSG00000024486	Hbegf
1.90551	3.3742	0.144415	ENSMUSG00000024223	Armc12
16.0868	3.36407	3.80111e-05	ENSMUSG00000040855	Reps2
1.88694	3.36179	0.14498	ENSMUSG00000028076	Cd1d1
1.87585	3.36178	0.145596	ENSMUSG00000078865	NA
3.59966	3.35127	0.0682432	ENSMUSG00000110790	NA
1.87867	3.34927	0.148475	ENSMUSG00000015981	Stk32c
1.87867	3.34927	0.148475	ENSMUSG00000090176	Cd200r2
1.86034	3.34358	0.159247	ENSMUSG00000029868	Trpv6
6.85606	3.33602	0.0101221	ENSMUSG00000113587	NA
12.1974	3.33557	9.93899e-05	ENSMUSG00000053093	Myh7
5.26146	3.33225	0.0183676	ENSMUSG00000044117	Bmerb1
3.45345	3.3223	0.0662393	ENSMUSG00000064288	Hist1h4k
8.7541	3.31726	0.00275046	ENSMUSG00000004098	Col5a3
179.478	3.31428	4.82511e-41	ENSMUSG00000062713	Sim2
5.07504	3.31358	0.019785	ENSMUSG00000024810	Il33
11.904	3.31097	0.000282364	ENSMUSG00000030222	Rerg
3.40498	3.30724	0.0607505	ENSMUSG00000032776	Mctp2
18.6976	3.30553	1.078e-06	ENSMUSG00000037033	Clca3b
3.40829	3.3051	0.0711018	ENSMUSG00000109321	A330076H08Rik
22.1499	3.29959	8.34494e-07	ENSMUSG00000018927	Ccl6
12.2026	3.29794	0.000426231	ENSMUSG00000036564	Ndrg4
3.48209	3.29648	0.0654575	ENSMUSG00000064263	Platr26
10.3959	3.29529	0.000869826	ENSMUSG00000027400	Pdyn
1.79661	3.29519	0.220421	ENSMUSG00000075024	NA
8.17589	3.29097	0.00641783	ENSMUSG00000108206	NA
270.554	3.2907	1.49369e-34	ENSMUSG00000024727	Trpm6
21.895	3.28495	4.00938e-07	ENSMUSG00000037868	Egr2
4.99754	3.28156	0.0198809	ENSMUSG00000097668	NA
10.1974	3.28049	0.00100096	ENSMUSG00000098077	NA
23.3391	3.27981	1.89718e-07	ENSMUSG00000046634	Pkd1l1
13.3471	3.27334	7.39663e-05	ENSMUSG00000001349	Cnn1
8.55981	3.27245	0.00320854	ENSMUSG00000043931	Gimap7
3.30622	3.27052	0.0651509	ENSMUSG00000085418	Grip1os1
490.273	3.26969	2.02423e-37	ENSMUSG00000115709	4930431P22Rik
795.749	3.26933	3.71413e-91	ENSMUSG00000031877	Ces2g
3.23139	3.2653	0.0809679	ENSMUSG00000090079	NA
281.862	3.26282	2.94515e-52	ENSMUSG00000061462	Obscn
38.0141	3.25917	1.54294e-09	ENSMUSG00000093800	NA
1.79022	3.25817	0.179894	ENSMUSG00000070902	Zfp352
1.77442	3.25675	0.24455	ENSMUSG00000046192	Iqub
5.00918	3.25675	0.0204224	ENSMUSG00000067616	Klk11
11.5338	3.2554	0.000201876	ENSMUSG00000000673	Haao
6.50023	3.25335	0.0122844	ENSMUSG00000084843	NA
11.6466	3.25288	0.000351449	ENSMUSG00000024211	Grm8
230.235	3.25279	2.42894e-50	ENSMUSG00000024013	Fgd2
1.75828	3.25013	0.178405	ENSMUSG00000026592	Tex35
29.3852	3.24753	2.74751e-09	ENSMUSG00000097383	1500026H17Rik
1.77417	3.24699	0.189589	ENSMUSG00000042096	Dao
104.507	3.24555	1.07058e-27	ENSMUSG00000038242	Aox4
1.76135	3.24424	0.174035	ENSMUSG00000083007	NA
4.84055	3.24259	0.0252372	ENSMUSG00000054263	Lifr
26.0664	3.24152	2.10134e-08	ENSMUSG00000074577	Ripor3
1.74223	3.23859	0.175878	ENSMUSG00000110301	NA
3.26334	3.23666	0.0678417	ENSMUSG00000095493	A630023A22Rik
1.7611	3.23662	0.186004	ENSMUSG00000115596	NA
35.8888	3.23603	3.99847e-10	ENSMUSG00000038203	Hoxa13
8.23592	3.23267	0.00310862	ENSMUSG00000068009	Bpifb6
1.73168	3.23068	0.177666	ENSMUSG00000103293	NA
1.72618	3.22731	0.195381	ENSMUSG00000064491	NA
1.72366	3.22494	0.175671	ENSMUSG00000105203	NA
4.90389	3.21987	0.0250138	ENSMUSG00000114017	NA
3.2295	3.2198	0.0845608	ENSMUSG00000062017	Abca14
82.3156	3.2169	4.0515e-23	ENSMUSG00000016942	Tmprss6
9.57378	3.21622	0.00119727	ENSMUSG00000020169	Best3
4.93103	3.21245	0.0248897	ENSMUSG00000055003	Lrtm2
1.70509	3.21124	0.181509	ENSMUSG00000002190	Clgn
4.86249	3.20553	0.0319683	ENSMUSG00000020299	4930524B15Rik
1.71846	3.2055	0.181261	ENSMUSG00000060034	Ctf2
3.28473	3.20388	0.0799875	ENSMUSG00000097975	NA
4.67176	3.2035	0.0343805	ENSMUSG00000031842	Pde4c
1.71044	3.19942	0.192255	ENSMUSG00000117384	C330024C12Rik
1.68904	3.19938	0.193911	ENSMUSG00000067714	Lpar5
79.8576	3.19881	8.73943e-20	ENSMUSG00000118365	NA
1.69761	3.19708	0.195379	ENSMUSG00000104502	NA
3.21069	3.19372	0.080776	ENSMUSG00000085264	NA
110.6	3.19297	7.75116e-22	ENSMUSG00000041556	Fbxo2
9.74009	3.19296	0.00173109	ENSMUSG00000110647	NA
1.69989	3.19146	0.189307	ENSMUSG00000032401	Lctl
1.67849	3.1914	0.190654	ENSMUSG00000099361	NA
4.68286	3.18831	0.0275265	ENSMUSG00000106510	NA
22.34	3.1882	1.8795e-07	ENSMUSG00000038453	Srcin1
1.68156	3.18524	0.198278	ENSMUSG00000085762	NA
17.6728	3.1845	2.40804e-05	ENSMUSG00000022584	Ly6c2
30.3097	3.18338	2.60167e-09	ENSMUSG00000117379	NA
1.67101	3.17667	0.206421	ENSMUSG00000109435	NA
731.182	3.17492	4.76717e-55	ENSMUSG00000063767	S100a7a
69.0568	3.1727	9.42317e-20	ENSMUSG00000019122	Ccl9
1705.74	3.17077	5.44677e-10	ENSMUSG00000082361	Btc
1.6519	3.17059	0.208653	ENSMUSG00000097117	Gm26730
3.09282	3.16851	0.0796461	ENSMUSG00000110895	NA
79.6756	3.16844	8.52121e-21	ENSMUSG00000041361	Myzap
10.7077	3.16242	0.000736831	ENSMUSG00000032816	Igdcc4
34.2108	3.16028	3.5839e-09	ENSMUSG00000075318	Scn2a
3.11367	3.15904	0.0817296	ENSMUSG00000041000	Trim62
6.22056	3.15578	0.0113079	ENSMUSG00000061322	Dnaic1
9.21526	3.15382	0.00197334	ENSMUSG00000020872	Tac4
14.0706	3.14696	0.000118419	ENSMUSG00000024347	Psd2
3.13026	3.14386	0.0851324	ENSMUSG00000027562	Car2
4.66687	3.14342	0.0337293	ENSMUSG00000033152	Podxl2
20.2859	3.14072	5.25756e-06	ENSMUSG00000054618	NA
37.0935	3.13662	4.10694e-10	ENSMUSG00000092200	NA
3.10619	3.13472	0.0829664	ENSMUSG00000036661	Dennd3
213.132	3.13371	1.12322e-42	ENSMUSG00000040035	Disp2
17.0724	3.13021	1.52352e-05	ENSMUSG00000020435	Osbp2
3.09564	3.13016	0.0842416	ENSMUSG00000109214	NA
12.0865	3.12836	0.000399726	ENSMUSG00000045350	Fam186a
18.2338	3.12781	6.85945e-06	ENSMUSG00000026175	Vil1
41.1424	3.12488	7.78619e-10	ENSMUSG00000057000	Nxf3
18.3147	3.12104	5.55895e-06	ENSMUSG00000001763	Tspan33
1.63575	3.12026	0.266361	ENSMUSG00000020405	Fabp6
42.2768	3.11828	1.11922e-11	ENSMUSG00000038811	Gngt2
23.0412	3.11781	2.70874e-05	ENSMUSG00000000731	Aire
8.95848	3.11635	0.0048312	ENSMUSG00000038067	Csf3
3188.38	3.11602	1.04242e-52	ENSMUSG00000029378	Areg
131.411	3.11166	2.64927e-20	ENSMUSG00000100658	F730311O21Rik
29.0079	3.10939	3.85934e-07	ENSMUSG00000056632	Dsg3
105.872	3.10936	0.000383386	ENSMUSG00000069516	Lyz2
19.6242	3.10786	3.53316e-06	ENSMUSG00000045667	Smtnl2
7.56674	3.10729	0.00491265	ENSMUSG00000022824	Muc13
1.63001	3.10659	0.261296	ENSMUSG00000026447	Pik3c2b
6.07317	3.10648	0.0108229	ENSMUSG00000026787	Gad2
39.1407	3.10456	4.44433e-12	ENSMUSG00000085604	NA
247.795	3.10162	3.79731e-50	ENSMUSG00000066720	Cldn9
1.61946	3.09575	0.227502	ENSMUSG00000026678	Rgs5
105.278	3.09562	2.22515e-19	ENSMUSG00000032548	Slco2a1
1.60366	3.09365	0.273296	ENSMUSG00000086849	NA
8.91019	3.09147	0.00169413	ENSMUSG00000031780	Ccl17
1.61144	3.08913	0.224318	ENSMUSG00000051758	4930544M13Rik
19.2341	3.08813	1.35091e-05	ENSMUSG00000098203	NA
2.87887	3.08507	0.119816	ENSMUSG00000108840	NA
4.49566	3.0829	0.0414016	ENSMUSG00000084849	NA
13.1531	3.08058	0.000261758	ENSMUSG00000053279	Aldh1a1
13.1531	3.08058	0.000261758	ENSMUSG00000053279	E030003E18Rik
5.90038	3.07969	0.0168822	ENSMUSG00000085979	NA
1.57399	3.07657	0.234013	ENSMUSG00000030500	Slc17a6
1.58509	3.07655	0.233119	ENSMUSG00000047822	Angptl8
840.568	3.0744	1.63872e-80	ENSMUSG00000054793	Cadm4
8.93347	3.07423	0.00231528	ENSMUSG00000062785	Kcnc3
10.4054	3.07355	0.00184535	ENSMUSG00000075023	Accsl
77.8774	3.06907	3.67074e-21	ENSMUSG00000027834	Serpini1
1.56345	3.06729	0.220868	ENSMUSG00000083661	NA
1.56345	3.06729	0.220868	ENSMUSG00000069456	Rdh16
50.8056	3.06281	8.57055e-12	ENSMUSG00000001864	Aif1l
1.55542	3.06097	0.225761	ENSMUSG00000104361	NA
1.56651	3.06095	0.224799	ENSMUSG00000030897	Cnga4
1.57682	3.06094	0.224127	ENSMUSG00000056054	S100a8
1.57682	3.06094	0.224127	ENSMUSG00000108814	NA
1.57682	3.06094	0.224127	ENSMUSG00000048978	Nrsn1
97.8723	3.05951	9.68319e-26	ENSMUSG00000056481	Cd248
581.407	3.05918	1.20805e-62	ENSMUSG00000034685	Fam171a2
1.5529	3.05855	0.233426	ENSMUSG00000056008	Gm11541
1.5474	3.05459	0.239152	ENSMUSG00000019945	Cabcoco1
1.5688	3.05459	0.23751	ENSMUSG00000050234	Gja4
1.5688	3.05459	0.23751	ENSMUSG00000062329	Cytl1
1049.9	3.05436	2.95016e-69	ENSMUSG00000004952	Rasa4
4.39478	3.05252	0.0465527	ENSMUSG00000068037	Mas1
1.54487	3.05204	0.224701	ENSMUSG00000026442	Nfasc
1.54487	3.05204	0.224701	ENSMUSG00000111816	NA
1.54487	3.05204	0.224701	ENSMUSG00000115936	NA
1.56627	3.05203	0.222949	ENSMUSG00000052374	Actn2
4.44049	3.0516	0.0403652	ENSMUSG00000111290	Gm5122
800.346	3.05121	2.45705e-40	ENSMUSG00000058252	Tcp11x2
94.3266	3.04741	2.51085e-13	ENSMUSG00000038151	Prdm1
1.55825	3.04563	0.224518	ENSMUSG00000039632	Ccdc151
58.2178	3.04429	7.26338e-16	ENSMUSG00000028150	Rorc
5.68019	3.04318	0.0343003	ENSMUSG00000085794	Vax2os
2.98288	3.04103	0.112289	ENSMUSG00000117411	NA
1.55022	3.03905	0.23651	ENSMUSG00000107596	NA
1.53992	3.03904	0.237311	ENSMUSG00000029245	Epha5
4.51687	3.03901	0.0875705	ENSMUSG00000007097	Atp1a2
1.5374	3.03651	0.237794	ENSMUSG00000106631	NA
1.5374	3.03651	0.237794	ENSMUSG00000108616	NA
1.5263	3.03649	0.238631	ENSMUSG00000085095	NA
2.80647	3.03432	0.132606	ENSMUSG00000028172	Tacr3
1.53968	3.03016	0.231752	ENSMUSG00000110719	NA
1.52937	3.03013	0.232583	ENSMUSG00000071340	Trappc3l
1.52937	3.03013	0.232583	ENSMUSG00000087066	NA
1.51828	3.03011	0.233432	ENSMUSG00000117395	NA
7.24607	3.0275	0.0102619	ENSMUSG00000032066	Bco2
214.787	3.02662	4.11487e-29	ENSMUSG00000021342	Prl
4.20034	3.0256	0.048685	ENSMUSG00000031452	1700029H14Rik
1.53165	3.0234	0.240104	ENSMUSG00000079451	Tmprss11g
1704	3.02216	6.36621e-66	ENSMUSG00000046814	Gchfr
54.2439	3.022	1.68826e-12	ENSMUSG00000025202	Scd3
10.254	3.02085	0.00352379	ENSMUSG00000113619	NA
7.07163	3.02075	0.00806197	ENSMUSG00000012187	Mogat1
761.282	3.0204	1.45755e-33	ENSMUSG00000100798	Gm19589
141.746	3.01994	6.61014e-32	ENSMUSG00000034786	Gpsm3
36.9259	3.0185	1.09142e-10	ENSMUSG00000031325	4930519F16Rik
22.7562	3.01716	8.46598e-07	ENSMUSG00000099719	Gm28802
159.059	3.01401	3.93837e-31	ENSMUSG00000038058	Nod1
14.297	3.00823	8.93238e-05	ENSMUSG00000023031	Cela1
235.601	3.00801	1.95888e-39	ENSMUSG00000073599	Ecscr
2.75328	3.00733	0.12869	ENSMUSG00000101168	NA
4.21253	3.00248	0.0511505	ENSMUSG00000011263	Exoc3l2
78.4604	2.99647	1.07098e-18	ENSMUSG00000026188	Tmem169
80.4044	2.99635	5.85181e-21	ENSMUSG00000004035	Gstm7
1.48114	2.99548	0.301082	ENSMUSG00000055403	4933427D06Rik
11.172	2.99522	0.00042803	ENSMUSG00000116765	NA
7.11617	2.99466	0.00682188	ENSMUSG00000093639	Lim2
4.34125	2.99043	0.0612217	ENSMUSG00000112855	NA
290.859	2.98917	5.02158e-05	ENSMUSG00000031725	Ces1f
8.43536	2.98615	0.00336862	ENSMUSG00000070777	Ceacam20
82.0898	2.9836	2.03877e-21	ENSMUSG00000026979	Psd4
10.94	2.9825	0.0012736	ENSMUSG00000041377	Ninj2
86.5494	2.97962	9.41183e-18	ENSMUSG00000017002	Slpi
901.081	2.97779	2.11534e-66	ENSMUSG00000114554	NA
14.1958	2.97735	0.000271959	ENSMUSG00000096982	Redrum
99.481	2.97475	1.16011e-19	ENSMUSG00000026413	Pkp1
18.0838	2.97279	1.0976e-05	ENSMUSG00000026166	Ccl20
5.56697	2.97239	0.0319848	ENSMUSG00000017897	Eya2
11.1394	2.97001	0.000669295	ENSMUSG00000043333	Rhbdl2
2.77215	2.96997	0.119208	ENSMUSG00000022603	Mroh4
16.7204	2.96767	1.84693e-05	ENSMUSG00000111933	NA
276.416	2.96731	1.12232e-32	ENSMUSG00000115326	NA
9.36835	2.96644	0.00735641	ENSMUSG00000110917	NA
8.19749	2.96554	0.00415169	ENSMUSG00000085992	NA
34.2877	2.96492	1.07236e-07	ENSMUSG00000039131	Gipc2
34.4218	2.95959	1.05768e-09	ENSMUSG00000014852	Adamts13
20.6187	2.95808	2.62868e-06	ENSMUSG00000101940	NA
4.22347	2.95701	0.0686431	ENSMUSG00000035189	Ano4
4.18128	2.94649	0.0514387	ENSMUSG00000112165	NA
9.41817	2.94638	0.00275046	ENSMUSG00000107164	NA
17.6018	2.94363	1.50031e-05	ENSMUSG00000025515	NA
8.14201	2.94125	0.00696333	ENSMUSG00000048038	Ccdc187
6.80723	2.93646	0.010963	ENSMUSG00000079071	Gm14085
13.5531	2.93541	0.000132783	ENSMUSG00000068794	Col28a1
308.526	2.93372	1.7147e-42	ENSMUSG00000034818	Celf5
8.30606	2.93371	0.00799949	ENSMUSG00000035910	Dcdc2a
10.912	2.92863	0.0016769	ENSMUSG00000041592	Sdk2
1292.76	2.92777	2.60271e-50	ENSMUSG00000027605	Acss2
148.253	2.92741	7.71559e-28	ENSMUSG00000057948	Unc13d
71.8372	2.92397	1.11258e-16	ENSMUSG00000062518	Zfp534
12.0486	2.92176	0.000633981	ENSMUSG00000004609	Cd33
2.61832	2.91727	0.167054	ENSMUSG00000000049	Apoh
3.98605	2.91684	0.0670107	ENSMUSG00000094439	NA
5.27315	2.91654	0.0317633	ENSMUSG00000037101	Ttc29
439.259	2.91386	2.08194e-30	ENSMUSG00000079018	Ly6c1
8.09998	2.91352	0.00580673	ENSMUSG00000030607	Acan
2.64932	2.91287	0.153795	ENSMUSG00000047819	Tigd4
38.5355	2.91008	4.86603e-10	ENSMUSG00000031098	Syt8
2.69251	2.90976	0.180088	ENSMUSG00000095165	NA
872.32	2.90923	1.01341e-34	ENSMUSG00000054675	Tmem119
1.41928	2.90568	0.293267	ENSMUSG00000117502	NA
1.44068	2.90558	0.291271	ENSMUSG00000006527	Sfmbt1
1324.06	2.90492	0.000177207	ENSMUSG00000004655	Aqp1
2.58252	2.90392	0.152854	ENSMUSG00000026255	Efhd1
1.41378	2.90256	0.329248	ENSMUSG00000097268	NA
5.29959	2.89946	0.0238625	ENSMUSG00000030708	Dnajb13
664.163	2.89781	1.89181e-45	ENSMUSG00000036067	Slc2a6
6.59109	2.89567	0.0194301	ENSMUSG00000001510	Dlx3
1.40576	2.89532	0.344493	ENSMUSG00000078632	Lrrc37a
2.56394	2.89481	0.156719	ENSMUSG00000111720	Gm39459
21.1107	2.89313	6.03243e-06	ENSMUSG00000113314	Gm2721
585.249	2.89086	1.32372e-45	ENSMUSG00000062380	Tubb3
9.123	2.89077	0.0030683	ENSMUSG00000029660	Tex26
1.40323	2.89045	0.281842	ENSMUSG00000078487	Ankrd65
1.4118	2.88923	0.331731	ENSMUSG00000100782	Gm28231
6.39319	2.88756	0.0195387	ENSMUSG00000032999	Nlrp4f
5.15072	2.88599	0.039635	ENSMUSG00000096974	NA
1.41661	2.88323	0.285271	ENSMUSG00000079494	Nat8f5
2.63932	2.88159	0.16193	ENSMUSG00000023886	Smoc2
8.00192	2.88076	0.00677213	ENSMUSG00000040086	Tnni3k
8414.96	2.88052	1.99723e-51	ENSMUSG00000001506	Col1a1
1.40378	2.88044	0.287045	ENSMUSG00000068885	Lce3f
1.40378	2.88044	0.287045	ENSMUSG00000116270	Gm1600
1.41408	2.88041	0.285976	ENSMUSG00000021490	Slc34a1
7.72977	2.87683	0.0109794	ENSMUSG00000022595	Lypd2
4.01052	2.87623	0.0658078	ENSMUSG00000039405	Prss23
1.38466	2.87295	0.279352	ENSMUSG00000103406	NA
1.38466	2.87295	0.279352	ENSMUSG00000115344	NA
1.39575	2.87293	0.278101	ENSMUSG00000095661	NA
102.743	2.87254	4.27931e-20	ENSMUSG00000051910	Sox6
2.61446	2.87215	0.142111	ENSMUSG00000113093	NA
108.38	2.87142	2.07309e-21	ENSMUSG00000031789	Cngb1
9.13148	2.87092	0.00367512	ENSMUSG00000026023	Cdk15
5.22759	2.87024	0.0299926	ENSMUSG00000032323	Cyp11a1
2.56701	2.86918	0.14071	ENSMUSG00000024663	Rab3il1
4.04192	2.86914	0.0787122	ENSMUSG00000112587	NA
68.5429	2.86648	5.60993e-14	ENSMUSG00000052353	Cemip
1.37664	2.86571	0.281347	ENSMUSG00000091926	Vmn2r62
1.38773	2.8657	0.280256	ENSMUSG00000055235	Wdr86
1.38773	2.8657	0.280256	ENSMUSG00000044748	Defb1
1.38773	2.8657	0.280256	ENSMUSG00000117414	NA
4.03687	2.86328	0.098179	ENSMUSG00000039316	Rftn1
21.6547	2.85965	1.08203e-05	ENSMUSG00000043419	Rnf227
55.0009	2.85859	8.59942e-11	ENSMUSG00000025085	Ablim1
1.36861	2.85843	0.294332	ENSMUSG00000105744	NA
1.36861	2.85843	0.294332	ENSMUSG00000097817	NA
30.5193	2.85824	1.52152e-07	ENSMUSG00000028339	Col15a1
2.58534	2.85745	0.14351	ENSMUSG00000004892	Bcan
1.38749	2.85557	0.289563	ENSMUSG00000097219	NA
50.7491	2.85442	8.01082e-12	ENSMUSG00000040552	C3ar1
18.0423	2.85075	2.63828e-05	ENSMUSG00000034652	Cd300a
10.5106	2.84998	0.00252458	ENSMUSG00000109446	NA
2271.24	2.84837	5.52849e-90	ENSMUSG00000051457	Spn
1.37947	2.84829	0.284088	ENSMUSG00000063109	NA
1.36916	2.84828	0.285271	ENSMUSG00000115379	NA
51.7532	2.84407	1.7865e-11	ENSMUSG00000047747	Rnf150
1.37144	2.84082	0.293823	ENSMUSG00000039578	Ccser1
1.36114	2.84079	0.294868	ENSMUSG00000115592	Mcpt-ps1
1.35004	2.84077	0.296013	ENSMUSG00000044629	Cnrip1
33.0366	2.83788	3.38179e-09	ENSMUSG00000042476	Abcb4
1.36892	2.83702	0.340928	ENSMUSG00000108870	NA
1.36892	2.83702	0.340928	ENSMUSG00000043719	Col6a6
3.78824	2.83626	0.0835087	ENSMUSG00000027344	Fsip1
141.218	2.83185	2.09707e-28	ENSMUSG00000033295	Ptprf
1.36089	2.83038	0.299764	ENSMUSG00000109270	Gm10584
1.35059	2.83035	0.300875	ENSMUSG00000097116	NA
1.35059	2.83035	0.300875	ENSMUSG00000095079	NA
1.3395	2.83031	0.302139	ENSMUSG00000107434	NA
1.3395	2.83031	0.302139	ENSMUSG00000112803	NA
11.5638	2.83015	0.000789411	ENSMUSG00000095841	NA
2.57236	2.82629	0.154588	ENSMUSG00000056912	1700017N19Rik
83.3021	2.82624	6.53418e-18	ENSMUSG00000024030	Abcg1
83.2381	2.82527	8.54646e-20	ENSMUSG00000025375	Aatk
16.2765	2.82525	7.06851e-05	ENSMUSG00000074676	Foxs1
5.25063	2.82434	0.0494782	ENSMUSG00000106808	NA
1.35287	2.82289	0.302011	ENSMUSG00000111202	NA
1.34256	2.82284	0.303113	ENSMUSG00000057836	Xlr3a
1.34256	2.82284	0.303113	ENSMUSG00000109009	NA
41.6411	2.81681	2.11338e-08	ENSMUSG00000090958	Lrrc32
11.5175	2.815	0.00391034	ENSMUSG00000097434	NA
31.3209	2.81485	6.68714e-08	ENSMUSG00000022235	Cmbl
3.7308	2.81299	0.0769123	ENSMUSG00000092362	NA
21.4274	2.80985	6.18785e-06	ENSMUSG00000043036	Ccdc63
3.85833	2.80893	0.0832526	ENSMUSG00000102373	NA
1.32399	2.80405	0.320794	ENSMUSG00000109178	NA
1.32399	2.80405	0.320794	ENSMUSG00000074001	Klhl40
1.32399	2.80405	0.320794	ENSMUSG00000097788	NA
6.42243	2.80268	0.0219508	ENSMUSG00000028148	Them5
9.9994	2.80192	0.00270647	ENSMUSG00000116010	NA
2.41428	2.79467	0.183935	ENSMUSG00000088459	Mir1941
9407	2.79413	1.8339e-45	ENSMUSG00000023904	Hcfc1r1
2.47723	2.7924	0.25125	ENSMUSG00000016763	Scube1
37.2169	2.78832	2.76445e-07	ENSMUSG00000060639	Hist1h4i
10184.6	2.78815	4.384e-36	ENSMUSG00000001131	Timp1
12.4062	2.78716	0.000648759	ENSMUSG00000043501	Lgals2
83.7414	2.78674	1.18681e-16	ENSMUSG00000069835	Sat2
3198.83	2.78599	1.05304e-26	ENSMUSG00000026167	Wnt10a
2.39571	2.78404	0.184019	ENSMUSG00000032978	Guca2b
2.44394	2.78261	0.172458	ENSMUSG00000049291	Prss38
8.6555	2.78095	0.0069724	ENSMUSG00000032020	Ubash3b
8.6592	2.78082	0.00559504	ENSMUSG00000041608	Entpd3
12.2736	2.77927	0.000486636	ENSMUSG00000069170	Adgrv1
2.53498	2.77902	0.1893	ENSMUSG00000111786	NA
112.364	2.77902	1.1514e-16	ENSMUSG00000020331	Hcn2
31.0121	2.77825	2.68e-08	ENSMUSG00000029603	Dtx1
2.37966	2.77693	0.195346	ENSMUSG00000098832	NA
7.3625	2.77363	0.0225522	ENSMUSG00000046886	Zfp474
24.646	2.76973	7.61005e-07	ENSMUSG00000111052	NA
6.01398	2.76855	0.0232973	ENSMUSG00000097266	NA
255.722	2.76844	1.95147e-39	ENSMUSG00000046056	Sbsn
3.64234	2.76554	0.0848951	ENSMUSG00000006269	Atp6v1b1
13.5067	2.76509	0.000277766	ENSMUSG00000050762	Prss27
8.68428	2.76373	0.00830702	ENSMUSG00000101199	NA
8.39206	2.76271	0.00687109	ENSMUSG00000037686	Aspg
2.4068	2.76172	0.168185	ENSMUSG00000087114	NA
11.001	2.75968	0.00108852	ENSMUSG00000054128	H2-T18
11.001	2.75968	0.00108852	ENSMUSG00000054128	H2-T3
212.722	2.75939	1.00932e-23	ENSMUSG00000087259	2610035D17Rik
3.61575	2.75588	0.0851925	ENSMUSG00000060678	Hist1h4c
2.43568	2.75551	0.170233	ENSMUSG00000079265	NA
37.4438	2.75175	7.91451e-10	ENSMUSG00000027913	Crct1
13.2543	2.74861	0.00155293	ENSMUSG00000113629	NA
18.0903	2.74817	1.52704e-05	ENSMUSG00000045555	Mettl24
102.685	2.74499	9.39142e-14	ENSMUSG00000027223	Mapk8ip1
2.37218	2.74377	0.179245	ENSMUSG00000031554	Adam5
19.4594	2.74361	7.51761e-05	ENSMUSG00000009350	Mpo
24.1355	2.7429	8.0848e-07	ENSMUSG00000024793	Tnfrsf25
5.87596	2.73831	0.028873	ENSMUSG00000117935	NA
2442.64	2.73368	5.04355e-58	ENSMUSG00000022037	Clu
10.4891	2.72778	0.00364678	ENSMUSG00000020081	Tacr2
82.2315	2.72732	7.45877e-17	ENSMUSG00000078869	NA
2.38249	2.72692	0.181261	ENSMUSG00000069554	NA
27.4188	2.72614	3.54641e-07	ENSMUSG00000039217	Il18
4.7146	2.72428	0.0534812	ENSMUSG00000029706	Pax4
3.60976	2.72351	0.0898648	ENSMUSG00000114307	NA
85.4694	2.7179	1.02681e-17	ENSMUSG00000028039	Efna3
44.2985	2.71775	6.43976e-09	ENSMUSG00000001827	Folr1
15.4909	2.7143	0.000117535	ENSMUSG00000028445	Enho
9.65299	2.71415	0.00726999	ENSMUSG00000027820	Mme
2.31647	2.71315	0.200375	ENSMUSG00000028644	Ermap
5.76265	2.70512	0.0345206	ENSMUSG00000079262	Slco1a6
38.5968	2.70373	2.55813e-09	ENSMUSG00000018507	Trpv2
1008.16	2.70214	3.88985e-24	ENSMUSG00000075254	Heg1
5.84352	2.69958	0.0230403	ENSMUSG00000048120	Entpd1
1.26214	2.69952	0.388629	ENSMUSG00000039070	Cpa4
5.76532	2.69635	0.0398285	ENSMUSG00000086411	NA
23.6195	2.69572	1.65329e-06	ENSMUSG00000042532	Golga7b
4.6371	2.68921	0.0453986	ENSMUSG00000079022	Col22a1
851.653	2.68916	4.77249e-56	ENSMUSG00000018166	Erbb3
313.299	2.68851	2.07467e-32	ENSMUSG00000029380	Cxcl1
4.65765	2.68843	0.101037	ENSMUSG00000090751	Vmn2r63
23.2927	2.68758	1.19238e-05	ENSMUSG00000052889	Prkcb
1711.55	2.68731	1.10068e-49	ENSMUSG00000053198	Prx
3.61259	2.68639	0.116822	ENSMUSG00000098195	NA
498.75	2.68431	3.60151e-47	ENSMUSG00000047344	Lancl3
1.235	2.68222	0.396274	ENSMUSG00000082187	NA
1.24609	2.68216	0.394681	ENSMUSG00000118380	NA
539.417	2.68075	1.65002e-63	ENSMUSG00000025197	Cyp2c23
2707.79	2.67994	1.90397e-78	ENSMUSG00000022594	Lynx1
61.319	2.67789	1.25247e-13	ENSMUSG00000022304	Dpys
120.611	2.67662	7.45742e-26	ENSMUSG00000086389	NA
1.22697	2.67381	0.410269	ENSMUSG00000098052	NA
1.23807	2.67377	0.408832	ENSMUSG00000019647	Sema6a
8.00741	2.67357	0.0132397	ENSMUSG00000034842	Art3
8.06406	2.67299	0.00839334	ENSMUSG00000048142	Nat8l
5.74879	2.67032	0.0350376	ENSMUSG00000024575	Pde6a
1.22445	2.66851	0.353935	ENSMUSG00000098199	NA
1.23554	2.66846	0.352591	ENSMUSG00000091694	Apol11b
1.23554	2.66846	0.352591	ENSMUSG00000038048	Cntnap5c
3.50527	2.66691	0.113399	ENSMUSG00000078796	Zfp541
2.22747	2.66499	0.224356	ENSMUSG00000021303	Gng4
16.995	2.66157	0.00034002	ENSMUSG00000014686	Ceacam16
4.62136	2.66046	0.0494998	ENSMUSG00000048721	Fndc9
1.21643	2.66014	0.356133	ENSMUSG00000022053	Ebf2
1.21643	2.66014	0.356133	ENSMUSG00000054757	Akr1c20
1.22752	2.6601	0.355199	ENSMUSG00000037731	Themis2
1.22752	2.6601	0.355199	ENSMUSG00000058022	Adtrp
1.22752	2.6601	0.355199	ENSMUSG00000041293	Adgrf1
1.23782	2.66006	0.353937	ENSMUSG00000101904	NA
1028.04	2.65813	1.85534e-43	ENSMUSG00000024610	Cd74
1.2139	2.658	0.403273	ENSMUSG00000026778	Prkcq
1.2139	2.658	0.403273	ENSMUSG00000098854	NA
1.225	2.65796	0.401794	ENSMUSG00000086405	NA
1411.19	2.65628	2.71317e-40	ENSMUSG00000026259	Ngef
73.7075	2.65462	2.41397e-09	ENSMUSG00000084919	Ptprtos
2.2089	2.65347	0.224782	ENSMUSG00000097226	NA
110.468	2.65331	4.88421e-20	ENSMUSG00000085957	Syna
1.21949	2.65188	0.36717	ENSMUSG00000092278	NA
1.2298	2.65185	0.366302	ENSMUSG00000107008	Gm2762
5.72981	2.65132	0.0599326	ENSMUSG00000028240	Cyp7a1
159.258	2.65014	9.16146e-20	ENSMUSG00000022816	Fstl1
36.1746	2.64868	3.68004e-09	ENSMUSG00000044788	Fads6
1.22728	2.64837	0.357041	ENSMUSG00000104721	NA
7.86012	2.64744	0.00888038	ENSMUSG00000014030	Pax5
3.49526	2.64507	0.107584	ENSMUSG00000013338	Fer1l4
1.22178	2.6436	0.416941	ENSMUSG00000022876	Samsn1
228.26	2.64167	1.06592e-37	ENSMUSG00000008496	Pou2f2
1.21925	2.63989	0.352591	ENSMUSG00000026904	Slc4a10
1.21925	2.63989	0.352591	ENSMUSG00000087395	NA
1.21925	2.63989	0.352591	ENSMUSG00000047867	Gimap6
13.5784	2.63988	0.000340135	ENSMUSG00000036641	Ccdc148
3.43979	2.63955	0.110096	ENSMUSG00000110140	5430421F17Rik
39.3166	2.6395	2.12137e-09	ENSMUSG00000038354	Ankrd35
2.18231	2.63834	0.234975	ENSMUSG00000021638	Ocln
36.9428	2.6361	1.72241e-08	ENSMUSG00000018916	Csf2
2.30261	2.62805	0.212552	ENSMUSG00000020524	Gria1
1547.34	2.62778	8.0468e-08	ENSMUSG00000026688	Mgst3
35.8177	2.62692	1.00373e-08	ENSMUSG00000026114	Cnga3
2.25768	2.62586	0.227502	ENSMUSG00000061878	Sphk1
2.25768	2.62586	0.227502	ENSMUSG00000024112	Cacna1h
2.19592	2.61938	0.268982	ENSMUSG00000103486	NA
6.81734	2.61857	0.0218718	ENSMUSG00000074240	Cib3
21.0031	2.61239	2.42147e-05	ENSMUSG00000027364	Usp50
203.149	2.6104	2.50389e-36	ENSMUSG00000034063	4930590J08Rik
12.1427	2.61017	0.000897293	ENSMUSG00000028782	Adgrb2
2.18285	2.60878	0.220989	ENSMUSG00000073422	H2-Ke6
2.26799	2.60862	0.207807	ENSMUSG00000087648	E130018N17Rik
2.27349	2.60772	0.267604	ENSMUSG00000083548	NA
2.21975	2.60683	0.216119	ENSMUSG00000118342	NA
4056	2.60564	2.51435e-36	ENSMUSG00000059714	Flot1
10.096	2.60506	0.00309746	ENSMUSG00000033508	Asprv1
591.536	2.60327	5.72869e-34	ENSMUSG00000038065	Mturn
3.38888	2.60255	0.123546	ENSMUSG00000114728	NA
40.1491	2.59838	3.75947e-09	ENSMUSG00000073821	NA
6.45703	2.59296	0.029666	ENSMUSG00000087400	NA
4.482	2.59268	0.0707603	ENSMUSG00000031790	Mmp15
9.84522	2.58961	0.0040664	ENSMUSG00000097569	NA
9.93631	2.58905	0.00563616	ENSMUSG00000028804	Csmd2
42.7622	2.58726	2.254e-10	ENSMUSG00000030020	Prickle2
3.22049	2.58711	0.126603	ENSMUSG00000045591	Olig3
5.56614	2.58161	0.041313	ENSMUSG00000022123	Scel
27.9424	2.5815	7.70482e-06	ENSMUSG00000028602	Tnfrsf8
942.079	2.5807	1.70008e-42	ENSMUSG00000001588	Acap1
7.4872	2.57665	0.0190818	ENSMUSG00000006360	Crip1
17.4581	2.57562	0.000132298	ENSMUSG00000113679	Gm10432
12269.9	2.57403	2.28636e-08	ENSMUSG00000037106	Fer1l6
60.1399	2.57192	1.1438e-11	ENSMUSG00000040280	Ndufa4l2
4.42455	2.57036	0.0915472	ENSMUSG00000015355	Cd48
32.7385	2.56611	4.58425e-08	ENSMUSG00000011350	Gm5893
2.10188	2.5647	0.274557	ENSMUSG00000097714	NA
4.25868	2.56265	0.079829	ENSMUSG00000060284	Sp7
20.6374	2.56195	0.000125024	ENSMUSG00000044199	S1pr4
2.23313	2.56061	0.243001	ENSMUSG00000029675	Eln
23.7651	2.55659	0.000591913	ENSMUSG00000020891	Alox8
3.11843	2.5533	0.1847	ENSMUSG00000031786	Drc7
3.26274	2.55304	0.130281	ENSMUSG00000086191	Zfp652os
4.26349	2.55112	0.0684009	ENSMUSG00000059891	Tsks
12.962	2.55059	0.000747032	ENSMUSG00000110391	NA
25.636	2.54935	1.51158e-06	ENSMUSG00000035818	Plekhs1
2.12902	2.54929	0.262624	ENSMUSG00000084816	NA
11.8995	2.54864	0.00304957	ENSMUSG00000028327	Stra6l
5.42945	2.54861	0.0415419	ENSMUSG00000034872	Gipc3
4231.8	2.54784	1.53652e-34	ENSMUSG00000026833	Olfm1
4838.07	2.5455	2.21052e-06	ENSMUSG00000037010	Apln
18.0299	2.53596	0.000171244	ENSMUSG00000097819	NA
15.9248	2.53374	0.000231975	ENSMUSG00000031778	Cx3cl1
20752.7	2.53314	4.36019e-24	ENSMUSG00000033327	Tnxb
6.45026	2.5312	0.0399151	ENSMUSG00000113757	NA
163.035	2.5307	1.12902e-25	ENSMUSG00000038587	Akap12
119.618	2.52974	4.68827e-20	ENSMUSG00000047528	Flacc1
30.5406	2.52719	3.10252e-07	ENSMUSG00000117231	Gm41609
10.596	2.52594	0.00433689	ENSMUSG00000106261	NA
5.29048	2.52502	0.0573487	ENSMUSG00000023057	Fabp2
4.30069	2.52196	0.0905093	ENSMUSG00000044378	Slc15a5
3.28162	2.51941	0.166586	ENSMUSG00000025726	Slc28a1
3.09742	2.51633	0.145467	ENSMUSG00000104763	9830132P13Rik
2.03012	2.51473	0.269934	ENSMUSG00000002565	Scin
781.625	2.51205	4.36795e-22	ENSMUSG00000020758	Itgb4
3.02512	2.5103	0.188124	ENSMUSG00000089812	NA
2.02209	2.51012	0.275486	ENSMUSG00000103517	NA
10.2696	2.50795	0.00553104	ENSMUSG00000100558	1700025F24Rik
27.3404	2.50449	1.64092e-06	ENSMUSG00000114053	NA
22.9133	2.50372	3.63936e-05	ENSMUSG00000034570	Inpp5j
37.4744	2.50217	9.1187e-09	ENSMUSG00000039728	Slc6a5
3.0628	2.5021	0.153558	ENSMUSG00000051965	Nanos2
2.09495	2.49726	0.292596	ENSMUSG00000070644	Etnk2
16.5514	2.49671	0.00024002	ENSMUSG00000026435	Slc45a3
4.1357	2.49667	0.130264	ENSMUSG00000096879	Gm4858
2.10589	2.49626	0.329516	ENSMUSG00000114665	NA
4.18108	2.49592	0.0916166	ENSMUSG00000097097	NA
3.13818	2.49582	0.180508	ENSMUSG00000020125	Elane
2.03869	2.49189	0.306566	ENSMUSG00000086807	Platr21
3.12763	2.49093	0.175961	ENSMUSG00000110368	NA
4.02364	2.48989	0.118409	ENSMUSG00000074738	Fndc10
4.0744	2.48904	0.0906918	ENSMUSG00000087042	NA
2.08142	2.48875	0.28698	ENSMUSG00000102752	Gm7694
12.2975	2.48358	0.00127962	ENSMUSG00000092195	NA
5.17663	2.48268	0.0544206	ENSMUSG00000111293	NA
793.275	2.47772	3.76297e-40	ENSMUSG00000028047	Thbs3
4.12239	2.47721	0.0804284	ENSMUSG00000059022	Kcp
2.10227	2.47507	0.294133	ENSMUSG00000027596	a
2.14468	2.47504	0.291137	ENSMUSG00000112249	NA
2157.38	2.47491	5.40869e-38	ENSMUSG00000040447	Spns2
6.20278	2.47353	0.0288992	ENSMUSG00000111013	NA
13.2512	2.47226	0.00132298	ENSMUSG00000097848	Gm807
3.07366	2.4702	0.138893	ENSMUSG00000047517	Dmbt1
3.02794	2.46979	0.167554	ENSMUSG00000116256	NA
3.07444	2.4672	0.181175	ENSMUSG00000037306	Man1c1
22.3877	2.46551	8.34798e-06	ENSMUSG00000049097	Ankrd34a
5.14508	2.46183	0.0669765	ENSMUSG00000019848	Popdc3
12.2649	2.46129	0.00137786	ENSMUSG00000031214	Ophn1
8.09858	2.45978	0.0207952	ENSMUSG00000107300	NA
2.07316	2.45828	0.260906	ENSMUSG00000038173	Enpp6
79.7403	2.45711	6.49079e-13	ENSMUSG00000022286	Grhl2
2.03373	2.45671	0.288248	ENSMUSG00000045136	Tubb2b
8.10557	2.45361	0.0114695	ENSMUSG00000062327	T
440.621	2.45216	4.37658e-40	ENSMUSG00000022871	Fetub
29.3984	2.45122	2.60548e-06	ENSMUSG00000005237	Dnah2
10.399	2.45122	0.0143152	ENSMUSG00000034145	Tmem63c
3.03982	2.45115	0.199763	ENSMUSG00000010311	Optc
18.3011	2.45007	0.000123793	ENSMUSG00000027674	Pex5l
3.06539	2.44901	0.160337	ENSMUSG00000037579	Kcnh3
2.09951	2.44735	0.280327	ENSMUSG00000065107	NA
8.14806	2.44703	0.0112642	ENSMUSG00000000440	Pparg
3.05737	2.44538	0.163596	ENSMUSG00000020912	Krt12
5.01879	2.44228	0.0666297	ENSMUSG00000041567	Serpina12
64.063	2.44104	1.30166e-10	ENSMUSG00000031163	Glod5
3.00952	2.44089	0.19773	ENSMUSG00000074146	NA
121.423	2.44073	1.24781e-14	ENSMUSG00000057897	Camk2b
4.05543	2.44021	0.120331	ENSMUSG00000059406	Tmprss9
141.526	2.43712	2.09945e-20	ENSMUSG00000028919	Arhgef19
20.1327	2.43678	3.29401e-05	ENSMUSG00000052087	Rgs14
22.0904	2.4337	2.22318e-05	ENSMUSG00000024936	Kcnk7
5.15742	2.43125	0.0737217	ENSMUSG00000115016	AA536875
5.15742	2.43125	0.0737217	ENSMUSG00000115016	Gm33906
6.08357	2.42429	0.0509287	ENSMUSG00000067855	Speer3
49.1199	2.42353	5.88711e-09	ENSMUSG00000037224	Zfyve28
3.96242	2.42197	0.116419	ENSMUSG00000068011	Mkrn2os
82.3118	2.42193	1.15107e-13	ENSMUSG00000092171	4833427F10Rik
1.98054	2.41921	0.323754	ENSMUSG00000097491	NA
15.9093	2.41739	0.000682561	ENSMUSG00000028713	Cyp4b1
6.97185	2.41511	0.0225412	ENSMUSG00000082229	Nap1l2
2383.78	2.41158	4.21515e-45	ENSMUSG00000020886	Dlg4
2.9483	2.41032	0.178487	ENSMUSG00000044177	Wfikkn2
13.9423	2.4101	0.00135862	ENSMUSG00000041216	Clvs1
1.91255	2.40909	0.335063	ENSMUSG00000044689	Gm13749
76.4703	2.40576	8.19509e-14	ENSMUSG00000015090	Ptgds
4.03677	2.4045	0.112919	ENSMUSG00000014158	Trpv4
20.8794	2.40447	8.61217e-05	ENSMUSG00000085327	Gm16104
1.90705	2.40435	0.329214	ENSMUSG00000113759	NA
953.339	2.40385	2.26444e-63	ENSMUSG00000040570	Rundc3b
2.92894	2.40356	0.175776	ENSMUSG00000084772	NA
228.718	2.40347	1.42676e-25	ENSMUSG00000022096	Hr
6.06956	2.40127	0.0570476	ENSMUSG00000071042	Rasgrp3
160.869	2.39942	1.247e-27	ENSMUSG00000060791	Gmfg
1755.26	2.39843	5.97256e-05	ENSMUSG00000031841	Cdh13
14.8399	2.39764	0.000667127	ENSMUSG00000051832	E230016K23Rik
144.512	2.39655	1.39e-19	ENSMUSG00000053004	Hrh1
86.9959	2.39618	2.41241e-09	ENSMUSG00000050914	Ankrd37
19.4843	2.39446	5.99925e-05	ENSMUSG00000097503	3110045C21Rik
99.9533	2.39207	6.32103e-17	ENSMUSG00000021259	Cyp46a1
5.80123	2.38965	0.0639186	ENSMUSG00000021255	Esrrb
1.88848	2.38849	0.319351	ENSMUSG00000030064	Frmd4b
8.76936	2.38752	0.0104215	ENSMUSG00000033722	BC034090
14.4546	2.38626	0.00110193	ENSMUSG00000087142	NA
924.102	2.38372	1.97994e-46	ENSMUSG00000025731	Mettl26
13.5773	2.38219	0.00116778	ENSMUSG00000114525	NA
6.67261	2.37903	0.0353494	ENSMUSG00000035305	Ror1
28.0269	2.37764	3.6288e-06	ENSMUSG00000109967	NA
24.1755	2.37675	1.60547e-05	ENSMUSG00000020431	Adcy1
3.78552	2.37542	0.129598	ENSMUSG00000065634	NA
2.91423	2.37398	0.211818	ENSMUSG00000022997	Wnt1
2.91423	2.37398	0.211818	ENSMUSG00000052316	Lrrc15
664.053	2.3707	3.02029e-34	ENSMUSG00000027200	Sema6d
232.777	2.37058	5.36866e-13	ENSMUSG00000028480	Glipr2
3.89017	2.37028	0.11097	ENSMUSG00000044628	Rnf208
17.4763	2.36839	0.00036775	ENSMUSG00000034918	Cdhr2
55.9866	2.36731	1.50882e-10	ENSMUSG00000106438	Gm32051
3.79111	2.36154	0.130119	ENSMUSG00000085171	D830026I12Rik
6.79064	2.3608	0.0319988	ENSMUSG00000115971	NA
5.76394	2.36024	0.0510385	ENSMUSG00000024653	Scgb1a1
172.36	2.35864	6.61397e-16	ENSMUSG00000006800	Sulf2
8.66714	2.3585	0.0137721	ENSMUSG00000003051	Elf3
399.436	2.35826	9.30837e-20	ENSMUSG00000097960	A330074K22Rik
26.8622	2.35753	7.86082e-06	ENSMUSG00000028978	Nos3
28.7952	2.35724	3.4939e-06	ENSMUSG00000115426	Gm19510
2859.44	2.35534	5.40869e-38	ENSMUSG00000027843	Ptpn22
13.5613	2.3547	0.00139825	ENSMUSG00000025064	Col17a1
1.92671	2.35202	0.331519	ENSMUSG00000104586	NA
136.808	2.35103	1.96465e-10	ENSMUSG00000087187	NA
33.1183	2.35027	1.03878e-05	ENSMUSG00000029522	Pla2g1b
242.333	2.34437	2.3143e-34	ENSMUSG00000032010	Usp2
1.87297	2.34368	0.303773	ENSMUSG00000043843	Tmem145
1.90987	2.3434	0.301646	ENSMUSG00000040471	Ggt6
616.778	2.34302	9.09677e-35	ENSMUSG00000031788	Kifc3
1.90735	2.34146	0.31565	ENSMUSG00000042641	Rgsl1
1.91066	2.34057	0.328892	ENSMUSG00000108847	NA
1.94756	2.33947	0.31177	ENSMUSG00000086369	E330017L17Rik
5.72065	2.33901	0.0546324	ENSMUSG00000033191	Tie1
1.89933	2.33575	0.303866	ENSMUSG00000064158	Izumo1
1.89933	2.33575	0.303866	ENSMUSG00000024036	Slc37a1
312.27	2.33281	2.37166e-23	ENSMUSG00000045349	Sh2d5
4.58569	2.33143	0.103877	ENSMUSG00000049493	Pls1
22.6805	2.33028	0.00225753	ENSMUSG00000016194	Hsd11b1
2.8977	2.33023	0.198171	ENSMUSG00000047894	Ang2
24.4232	2.32942	2.75678e-05	ENSMUSG00000081611	NA
3.82911	2.32907	0.138069	ENSMUSG00000109136	NA
34.0694	2.32819	4.13959e-07	ENSMUSG00000062826	Ces2f
75.252	2.32772	2.23689e-09	ENSMUSG00000002057	Foxn1
1.89209	2.32702	0.328963	ENSMUSG00000035638	Muc20
49.8339	2.32611	4.34845e-10	ENSMUSG00000098678	Mroh6
1.88328	2.32477	0.307061	ENSMUSG00000109749	NA
91.5016	2.32253	4.00499e-15	ENSMUSG00000028789	Azin2
201.743	2.32178	8.58397e-30	ENSMUSG00000029093	Sorcs2
1.88407	2.32129	0.334775	ENSMUSG00000095821	Tcstv3
1.83836	2.32099	0.364203	ENSMUSG00000038135	Crygn
1.83583	2.31733	0.317477	ENSMUSG00000032595	Cdhr4
1930.7	2.31665	3.54862e-44	ENSMUSG00000023909	Paqr4
256.083	2.31521	2.40068e-26	ENSMUSG00000054065	Pkp3
42.8265	2.31362	2.94536e-06	ENSMUSG00000048399	Tprg
4.74091	2.31354	0.0944151	ENSMUSG00000022667	Cd200r1
16.8223	2.31191	0.000432579	ENSMUSG00000032890	Rims3
24.5392	2.31188	2.76422e-05	ENSMUSG00000049526	Tmem202
1.86471	2.31153	0.311431	ENSMUSG00000024186	Rgs11
3.77592	2.30991	0.139362	ENSMUSG00000047363	Cstad
7.46041	2.30955	0.0232462	ENSMUSG00000029563	Foxp2
13.0596	2.30951	0.00152076	ENSMUSG00000054892	Txk
1.8655	2.30759	0.33928	ENSMUSG00000086905	NA
11200	2.30446	9.07291e-28	ENSMUSG00000029377	Ereg
54.183	2.30361	4.40155e-10	ENSMUSG00000042662	Dusp15
1343.4	2.29987	3.33055e-31	ENSMUSG00000097789	NA
10.2367	2.29907	0.00728836	ENSMUSG00000027931	Npr1
375.549	2.29586	4.56456e-20	ENSMUSG00000004371	Il11
1.92073	2.29107	0.339749	ENSMUSG00000041078	Grid1
3.76215	2.2907	0.145702	ENSMUSG00000060380	NA
34.8274	2.29026	4.56884e-07	ENSMUSG00000106019	NA
2.7718	2.28549	0.198309	ENSMUSG00000058741	Prr19
1.79067	2.28416	0.357932	ENSMUSG00000002699	Lcp2
9.18229	2.28104	0.0120411	ENSMUSG00000068762	Gstm6
81.3255	2.27855	2.16155e-14	ENSMUSG00000030825	Hsd17b14
5.39245	2.27811	0.0724091	ENSMUSG00000104568	NA
1.81954	2.27779	0.342696	ENSMUSG00000085130	NA
1.81954	2.27779	0.342696	ENSMUSG00000056457	Prl2c3
1.81954	2.27779	0.342696	ENSMUSG00000056457	Prl2c4
669.805	2.27638	1.10547e-37	ENSMUSG00000028194	Ddah1
6940.04	2.27482	2.03563e-26	ENSMUSG00000048027	Rgmb
2397.33	2.2741	4.56453e-36	ENSMUSG00000030484	Lypd5
120.06	2.27252	4.71805e-16	ENSMUSG00000112278	NA
359.044	2.2722	0.000130945	ENSMUSG00000032068	Plet1
4.51942	2.27188	0.122634	ENSMUSG00000055561	Spink5
5.48868	2.27079	0.0641563	ENSMUSG00000061577	Adgrg5
297.483	2.27077	1.51896e-12	ENSMUSG00000034855	Cxcl10
1.81152	2.26957	0.37995	ENSMUSG00000111556	Gm19299
154.907	2.26875	2.6916e-20	ENSMUSG00000024873	Cnih2
10.9394	2.26671	0.00527675	ENSMUSG00000097017	NA
10.1932	2.26284	0.0151366	ENSMUSG00000040380	Cbln3
7.17539	2.26226	0.0433239	ENSMUSG00000002980	Bcam
19.8845	2.26184	0.000830197	ENSMUSG00000027463	Slc52a3
16.9613	2.26166	0.000931618	ENSMUSG00000114472	Gm38397
14.5703	2.26003	0.00202944	ENSMUSG00000066108	Muc5b
48.0446	2.25865	4.25005e-08	ENSMUSG00000117003	NA
5.51479	2.25829	0.0659382	ENSMUSG00000101799	9330175M20Rik
15.3196	2.2557	0.00121444	ENSMUSG00000049555	Tmie
118.317	2.25546	1.61211e-14	ENSMUSG00000054537	Tmprss11e
5.30345	2.25537	0.0804368	ENSMUSG00000109713	Pvrig
14.459	2.25371	0.00143249	ENSMUSG00000026809	Spaca9
31.7838	2.25314	5.88845e-05	ENSMUSG00000037716	Ccdc33
9.03426	2.25208	0.0147117	ENSMUSG00000025150	Cbr2
9.96771	2.24877	0.0106224	ENSMUSG00000024039	Cbs
397.761	2.24761	8.23949e-20	ENSMUSG00000027358	Bmp2
3.52121	2.24609	0.170528	ENSMUSG00000042774	Olfr1353
935.046	2.246	7.92026e-26	ENSMUSG00000042751	Nmnat2
16.9796	2.24432	0.000460991	ENSMUSG00000006764	Tph2
3.5958	2.24346	0.153009	ENSMUSG00000022149	C9
6.32456	2.23919	0.0730442	ENSMUSG00000105858	NA
34.435	2.23431	2.40068e-06	ENSMUSG00000051124	Gimap9
20.089	2.23324	0.000791433	ENSMUSG00000044456	Rin3
75.4605	2.23118	3.22893e-12	ENSMUSG00000005611	Mrvi1
4.47787	2.23066	0.159007	ENSMUSG00000034391	Fbxo15
4.33238	2.22837	0.144677	ENSMUSG00000110730	NA
116.798	2.22801	6.73268e-19	ENSMUSG00000025352	Gdf11
24.9654	2.22786	1.67045e-05	ENSMUSG00000021983	Atp8a2
24.9654	2.22786	1.67045e-05	ENSMUSG00000021983	LOC108168164
7.9986	2.22462	0.0194579	ENSMUSG00000024593	Megf10
3408.67	2.22375	2.46449e-53	ENSMUSG00000018774	Cd68
14.9695	2.22373	0.00258582	ENSMUSG00000051008	NA
1.70969	2.21905	0.37932	ENSMUSG00000109759	NA
1.70969	2.21905	0.37932	ENSMUSG00000113812	NA
56.9597	2.21807	1.15764e-09	ENSMUSG00000047104	Pbp2
21.8742	2.21404	0.000196187	ENSMUSG00000109291	NA
4.33292	2.21398	0.150444	ENSMUSG00000023206	Il15ra
1.83292	2.21397	0.426695	ENSMUSG00000049988	Lrrc25
224.374	2.21306	9.76929e-24	ENSMUSG00000053175	Bcl3
164.457	2.21242	3.88086e-12	ENSMUSG00000003849	Nqo1
1.77626	2.20994	0.400391	ENSMUSG00000090358	NA
3.38224	2.20898	0.215339	ENSMUSG00000025557	Slc15a1
2.66304	2.20615	0.313762	ENSMUSG00000026620	Mark1
9.78075	2.20531	0.0108653	ENSMUSG00000030088	Aldh1l1
46.9398	2.20524	7.03944e-08	ENSMUSG00000023236	Scg5
1133.59	2.20378	2.13674e-27	ENSMUSG00000033685	Ucp2
21.1219	2.20123	0.000154718	ENSMUSG00000023039	Krt7
5.1788	2.20083	0.0835087	ENSMUSG00000027603	Ggt7
3.4869	2.20002	0.190575	ENSMUSG00000091055	Siglec15
11.5937	2.19981	0.00824484	ENSMUSG00000028435	Aqp3
103.203	2.19952	7.57049e-16	ENSMUSG00000087305	A430035B10Rik
1.76571	2.1995	0.369558	ENSMUSG00000096222	NA
1.76021	2.19746	0.413621	ENSMUSG00000085620	NA
584.125	2.19464	7.041e-18	ENSMUSG00000004698	Hdac9
14.8512	2.19348	0.00147843	ENSMUSG00000102014	2900009J06Rik
9.66407	2.19348	0.0136512	ENSMUSG00000044006	Cilp2
19610.3	2.18975	1.32448e-41	ENSMUSG00000026879	Gsn
4.34669	2.18948	0.153106	ENSMUSG00000029618	Ocm
98.6259	2.18651	1.26605e-14	ENSMUSG00000021684	Pde8b
3.42048	2.18608	0.193897	ENSMUSG00000116482	NA
22.5465	2.18155	0.000134573	ENSMUSG00000044433	Camsap3
20.0785	2.18139	0.000163434	ENSMUSG00000030789	Itgax
66.7654	2.18118	4.83691e-10	ENSMUSG00000020327	Fgf22
1.74164	2.18099	0.375329	ENSMUSG00000020178	Adora2a
1.70474	2.18073	0.377903	ENSMUSG00000028600	Podn
2.64849	2.17903	0.276301	ENSMUSG00000074424	Gm10696
1.70221	2.17712	0.363324	ENSMUSG00000085898	NA
11.3973	2.17503	0.00722045	ENSMUSG00000023411	Nfatc4
2.65518	2.17443	0.329539	ENSMUSG00000112289	NA
11.4287	2.17387	0.00855365	ENSMUSG00000065893	NA
9.4631	2.17005	0.0137594	ENSMUSG00000082100	NA
10.3536	2.16704	0.0215266	ENSMUSG00000052949	Rnf157
1.72307	2.16597	0.367655	ENSMUSG00000062727	Hist1h2bk
231.99	2.16216	2.68503e-25	ENSMUSG00000034664	Itga2b
16.9523	2.16118	0.00088927	ENSMUSG00000031442	Mcf2l
3.47075	2.1591	0.174118	ENSMUSG00000085578	NA
391.076	2.15834	4.69433e-41	ENSMUSG00000030761	Myo7a
7.55559	2.15746	0.0357416	ENSMUSG00000056569	Mpz
1.71252	2.15739	0.366991	ENSMUSG00000103108	NA
3.35124	2.15719	0.189178	ENSMUSG00000042064	Myo3b
1.71331	2.15395	0.395222	ENSMUSG00000047441	Antxrl
2.64651	2.15372	0.292196	ENSMUSG00000118214	NA
2.60411	2.15306	0.259956	ENSMUSG00000107151	NA
5.11978	2.15134	0.0827692	ENSMUSG00000041358	Nutm1
4.10065	2.15126	0.177846	ENSMUSG00000028730	Cfap57
122.435	2.15037	1.76597e-18	ENSMUSG00000056602	Fry
11.7294	2.14972	0.00878277	ENSMUSG00000084938	BB557941
1.74218	2.14904	0.367082	ENSMUSG00000105534	NA
1.74218	2.14904	0.367082	ENSMUSG00000024737	Slc15a3
10.381	2.14751	0.0165209	ENSMUSG00000090793	NA
3.43613	2.14586	0.169303	ENSMUSG00000097003	D930007P13Rik
364.375	2.14465	1.52841e-28	ENSMUSG00000002797	Ggct
2.53983	2.1412	0.250418	ENSMUSG00000108592	NA
316.02	2.14053	1.37479e-32	ENSMUSG00000042515	Pwwp3b
1.68592	2.13638	0.376741	ENSMUSG00000086937	NA
1.72614	2.13556	0.387168	ENSMUSG00000028661	Epha8
6.71773	2.13443	0.0491315	ENSMUSG00000040536	Necab1
3.49215	2.1343	0.205506	ENSMUSG00000093847	NA
27.7425	2.13318	1.26249e-05	ENSMUSG00000087575	NA
2.56697	2.13312	0.265751	ENSMUSG00000107922	NA
7.63142	2.13262	0.0625806	ENSMUSG00000004626	Stxbp2
33.1479	2.13208	8.39666e-06	ENSMUSG00000042826	Fgf11
2.53007	2.13144	0.306566	ENSMUSG00000086578	NA
2.55816	2.13115	0.266405	ENSMUSG00000048251	Bcl11b
4.8761	2.13092	0.146754	ENSMUSG00000110278	NA
3.4392	2.12987	0.187189	ENSMUSG00000092517	Art2a
455.03	2.12672	7.86174e-28	ENSMUSG00000027859	Ngf
1.67869	2.1253	0.416909	ENSMUSG00000085827	NA
59.2236	2.12447	3.23717e-08	ENSMUSG00000024778	Fas
20.86	2.12435	0.000338698	ENSMUSG00000000544	Gpa33
4.89993	2.12408	0.125839	ENSMUSG00000083438	NA
5.82416	2.12318	0.0801746	ENSMUSG00000100228	NA
4.18137	2.12223	0.144453	ENSMUSG00000020241	Col6a2
1.66988	2.12171	0.429151	ENSMUSG00000113195	NA
1.66735	2.12075	0.395444	ENSMUSG00000110562	NA
300.044	2.12003	9.89818e-19	ENSMUSG00000040936	Ulk4
1.63045	2.1199	0.412183	ENSMUSG00000113495	NA
3.41261	2.11885	0.19328	ENSMUSG00000056222	Spock1
4.13393	2.11721	0.185987	ENSMUSG00000083043	NA
1.67066	2.11669	0.463984	ENSMUSG00000032773	Chrm1
3.36437	2.11643	0.189178	ENSMUSG00000113088	NA
5.19947	2.11549	0.130456	ENSMUSG00000114861	NA
137.217	2.11532	5.15851e-13	ENSMUSG00000089997	1810020O05Rik
1.69702	2.11303	0.381615	ENSMUSG00000085051	NA
9.91694	2.11098	0.015084	ENSMUSG00000040061	Plcb2
4.8975	2.11093	0.122847	ENSMUSG00000106887	NA
2.56673	2.11065	0.29607	ENSMUSG00000063522	Ly6m
4.26374	2.10934	0.160112	ENSMUSG00000050423	Ppp1r3g
28.8801	2.10836	1.8654e-05	ENSMUSG00000021904	Sema3g
17.4452	2.10826	0.001354	ENSMUSG00000097573	NA
8.39153	2.10573	0.0315392	ENSMUSG00000092219	NA
293.304	2.09872	5.82812e-20	ENSMUSG00000028755	Cda
65.8083	2.09837	7.47477e-07	ENSMUSG00000044083	Efcab8
100.862	2.09739	1.31718e-12	ENSMUSG00000107768	NA
8.22566	2.09641	0.032739	ENSMUSG00000109957	NA
2.46436	2.09627	0.316915	ENSMUSG00000086624	Gm16130
35.0716	2.09623	6.18372e-05	ENSMUSG00000049382	Krt8
1.71787	2.09581	0.421547	ENSMUSG00000050463	Krt78
6.64935	2.09535	0.0586858	ENSMUSG00000066964	Tmem211
2.54816	2.09513	0.347679	ENSMUSG00000018845	Unc45b
2.42746	2.09393	0.300742	ENSMUSG00000028071	Sh2d2a
1.71535	2.09327	0.422276	ENSMUSG00000114594	NA
13.3338	2.09187	0.00540851	ENSMUSG00000037196	Pacrg
48.5141	2.09141	5.00031e-08	ENSMUSG00000008932	Slc1a7
60.5584	2.08917	6.69577e-09	ENSMUSG00000098158	NA
1.63273	2.089	0.448256	ENSMUSG00000114181	NA
2.41141	2.08438	0.299376	ENSMUSG00000089822	NA
214.231	2.08352	3.35775e-21	ENSMUSG00000027669	Gnb4
409.308	2.08191	3.19491e-17	ENSMUSG00000029019	Nppb
8.13785	2.08146	0.0362464	ENSMUSG00000020847	Rph3al
10.8287	2.08025	0.0128494	ENSMUSG00000090113	Nhlrc4
17.2139	2.07957	0.00115428	ENSMUSG00000054598	9130230L23Rik
1777.3	2.07796	0.00169007	ENSMUSG00000019997	Ccn2
6314.7	2.07689	2.63971e-31	ENSMUSG00000026204	Ptprn
87.3846	2.07451	8.33609e-09	ENSMUSG00000048644	Ctxn1
1.62298	2.07209	0.499633	ENSMUSG00000112652	NA
9.04941	2.07179	0.0307121	ENSMUSG00000043388	Tmem130
23.5253	2.07098	0.000118141	ENSMUSG00000042672	Dcst1
5.84572	2.07028	0.0974564	ENSMUSG00000020566	Atp6v1c2
12.3232	2.06916	0.00648441	ENSMUSG00000021559	Dapk1
1012.76	2.068	1.82351e-21	ENSMUSG00000075602	Ly6a
87.0971	2.06786	1.11887e-13	ENSMUSG00000071470	Ccnb1ip1
4.87938	2.06743	0.119597	ENSMUSG00000020176	Grb10
14.4975	2.06674	0.00431331	ENSMUSG00000039563	2210406O10Rik
71.0832	2.06634	3.09678e-10	ENSMUSG00000027261	Hao1
107.408	2.06589	1.45618e-12	ENSMUSG00000042828	Trim72
8.76915	2.06483	0.0288224	ENSMUSG00000044534	Ackr2
4.1266	2.06218	0.180508	ENSMUSG00000109089	4833411C07Rik
7.47128	2.05646	0.0766048	ENSMUSG00000091345	Col6a5
1148.75	2.05559	2.89849e-32	ENSMUSG00000049577	Zfpm1
4.91504	2.05544	0.147396	ENSMUSG00000026818	Cel
1761.5	2.05543	1.51306e-30	ENSMUSG00000041889	Shisa4
24.8767	2.05275	5.64491e-05	ENSMUSG00000097911	NA
3.14467	2.05175	0.27418	ENSMUSG00000044548	Dact1
2411.53	2.05105	1.6527e-17	ENSMUSG00000031963	Bmper
211.92	2.04378	6.86595e-13	ENSMUSG00000020150	Gamt
741.126	2.04279	0.00168022	ENSMUSG00000087028	Gm13387
31.0211	2.04008	6.06922e-05	ENSMUSG00000070498	Tmem132b
15.1613	2.03872	0.00209192	ENSMUSG00000041460	Cacna2d4
14.4426	2.03692	0.007948	ENSMUSG00000034427	Myo15b
1.53893	2.03611	0.461048	ENSMUSG00000021991	Cacna2d3
2.40369	2.03588	0.290661	ENSMUSG00000044951	Mylk4
1.53343	2.03367	0.473883	ENSMUSG00000116295	Gm32885
7.11414	2.03306	0.053415	ENSMUSG00000090256	NA
1.57112	2.03035	0.471706	ENSMUSG00000094673	Olfr1354
67.2014	2.02754	1.12862e-09	ENSMUSG00000028463	Car9
268.947	2.02662	4.55615e-22	ENSMUSG00000006435	Neurl1a
7.93294	2.02551	0.0596116	ENSMUSG00000028931	Kcnab2
13697.6	2.02515	3.13298e-06	ENSMUSG00000023906	Cldn6
14.971	2.02476	0.00652532	ENSMUSG00000090273	Prr22
44.2966	2.02367	1.78715e-07	ENSMUSG00000034675	Dbn1
4.92738	2.02286	0.17222	ENSMUSG00000046463	NA
2.28274	2.02185	0.436625	ENSMUSG00000048498	Cd300e
20.6379	2.02144	0.00111587	ENSMUSG00000104818	NA
50.29	2.01812	4.70434e-08	ENSMUSG00000046916	Myct1
26.1499	2.01773	0.000149244	ENSMUSG00000031981	Capn9
4.00675	2.0172	0.171148	ENSMUSG00000079554	Aox2
331.044	2.01651	2.27669e-24	ENSMUSG00000024059	Clip4
925.882	2.01628	1.24867e-27	ENSMUSG00000019775	Rgs17
1.56057	2.01564	0.432687	ENSMUSG00000073980	NA
1.51486	2.01441	0.467866	ENSMUSG00000011589	Fsd1
4.77914	2.0135	0.162357	ENSMUSG00000075316	Scn9a
1.50684	2.01294	0.51398	ENSMUSG00000027517	Ankrd60
13.9732	2.01208	0.0134599	ENSMUSG00000039021	Ttc16
1.51234	2.01109	0.4655	ENSMUSG00000034677	Gpr142
3.20644	2.01078	0.250438	ENSMUSG00000085721	NA
64.0171	2.00925	8.41916e-09	ENSMUSG00000022032	Scara5
1.58693	2.009	0.447986	ENSMUSG00000099706	Gm29536
7.95096	2.0058	0.0535655	ENSMUSG00000046793	Gpr61
3.1213	2.00537	0.279556	ENSMUSG00000083033	NA
2.38819	2.00364	0.321989	ENSMUSG00000084760	NA
5.35362	2.00334	0.121113	ENSMUSG00000039838	Slc45a1
3.93019	2.0023	0.172263	ENSMUSG00000092572	Serpinb10
14.1255	2.00215	0.00539528	ENSMUSG00000067276	Capn6
1.5789	2.00141	0.438715	ENSMUSG00000114810	NA
1.5789	2.00141	0.438715	ENSMUSG00000082362	NA
12.4994	2.00104	0.00963347	ENSMUSG00000084969	NA
76.4197	1.999	1.3602e-10	ENSMUSG00000086968	4933431E20Rik
3.14978	1.99895	0.259613	ENSMUSG00000086881	NA
3.99715	1.99834	0.21915	ENSMUSG00000063611	NA
22.7892	1.99697	0.000534567	ENSMUSG00000005968	Tuft1
1.57419	1.99625	0.524589	ENSMUSG00000114647	NA
1.48827	1.99388	0.514022	ENSMUSG00000112928	NA
28.3389	1.99384	0.000613316	ENSMUSG00000034839	Larp6
39.6498	1.99212	9.94281e-07	ENSMUSG00000032278	Paqr5
9.43582	1.99156	0.0216982	ENSMUSG00000109700	Gm21123
6.33898	1.99125	0.0799875	ENSMUSG00000113303	NA
2.33524	1.99088	0.381117	ENSMUSG00000000706	Btn1a1
4.72492	1.98994	0.13508	ENSMUSG00000006522	Itih3
4.00706	1.9896	0.191486	ENSMUSG00000057337	Chst3
2.32643	1.98942	0.360897	ENSMUSG00000104888	NA
36.4521	1.98837	4.59901e-06	ENSMUSG00000035578	Iqcg
3.16592	1.98836	0.317173	ENSMUSG00000006642	Tcf23
239919	1.98785	1.25343e-18	ENSMUSG00000026193	Fn1
3562.61	1.98771	5.03136e-35	ENSMUSG00000037820	Tgm2
1.48574	1.9867	0.477095	ENSMUSG00000047379	B4gat1
1.60054	1.9855	0.476154	ENSMUSG00000109947	NA
3.12066	1.98545	0.268115	ENSMUSG00000037493	Cib2
1.52343	1.98233	0.444232	ENSMUSG00000040310	Alx4
19.3556	1.98089	0.000856422	ENSMUSG00000026475	Rgs16
11.8828	1.97971	0.0207131	ENSMUSG00000074052	BC048644
1.55231	1.97759	0.436184	ENSMUSG00000021919	Chat
131.071	1.9772	1.97619e-11	ENSMUSG00000035539	Ccdc180
1.59	1.97648	0.444277	ENSMUSG00000035165	Kcne3
2.37992	1.97596	0.347779	ENSMUSG00000100111	NA
1.46969	1.97555	0.521215	ENSMUSG00000049571	Cfap46
39.5223	1.97548	9.33559e-06	ENSMUSG00000106518	NA
4.65597	1.97495	0.163547	ENSMUSG00000109010	NA
3.022	1.97465	0.265326	ENSMUSG00000086130	NA
1.5531	1.97457	0.464268	ENSMUSG00000083076	NA
58.1974	1.97079	1.55955e-08	ENSMUSG00000047013	Fbxo41
13.7505	1.96994	0.00894723	ENSMUSG00000054910	4931415C17Rik
3.05167	1.96944	0.237799	ENSMUSG00000009210	Prr29
6.81496	1.96871	0.0720403	ENSMUSG00000039057	Myo16
1.50738	1.96832	0.448871	ENSMUSG00000106127	NA
294.402	1.96689	7.18899e-21	ENSMUSG00000041193	Pla2g5
166.359	1.96642	2.00629e-10	ENSMUSG00000030854	Ptpn5
11.9826	1.96611	0.0559945	ENSMUSG00000109555	NA
48.1714	1.96365	2.64655e-06	ENSMUSG00000117994	Gm5820
4.53795	1.9627	0.140919	ENSMUSG00000027796	Smad9
42.9231	1.96254	6.19377e-07	ENSMUSG00000101009	1700108F19Rik
1.45915	1.96245	0.497173	ENSMUSG00000098001	NA
284.135	1.96191	1.12728e-20	ENSMUSG00000028378	Ptgr1
2.20548	1.96144	0.397039	ENSMUSG00000046961	Gpr156
1.57647	1.96071	0.545199	ENSMUSG00000029736	Nobox
25.6615	1.96003	0.00110193	ENSMUSG00000044165	Bcl2l15
158.943	1.9589	2.37442e-17	ENSMUSG00000029134	Plb1
2774.2	1.95883	0.000907057	ENSMUSG00000038816	Ctnnal1
1.61085	1.95862	0.514842	ENSMUSG00000088378	NA
1.49684	1.95853	0.455335	ENSMUSG00000115039	NA
1.53452	1.95724	0.477554	ENSMUSG00000037737	Actrt3
1.53452	1.95724	0.477554	ENSMUSG00000106300	NA
177.92	1.9552	4.88552e-16	ENSMUSG00000073412	Lst1
3.02334	1.95461	0.274453	ENSMUSG00000105818	NA
215.552	1.95344	6.01339e-11	ENSMUSG00000031506	Ptpn7
4.61814	1.9533	0.141225	ENSMUSG00000090509	Sfta2
53.1151	1.95295	6.67909e-08	ENSMUSG00000035745	Grin3b
3.05221	1.95242	0.239537	ENSMUSG00000024402	Lta
1.52902	1.9519	0.526979	ENSMUSG00000078537	B020031M17Rik
1.48881	1.95142	0.457833	ENSMUSG00000100198	1700030O20Rik
3.11799	1.94994	0.266349	ENSMUSG00000085478	NA
3.11799	1.94994	0.266349	ENSMUSG00000035783	Acta2
6.2905	1.94977	0.116347	ENSMUSG00000031594	Fgl1
3456.22	1.94884	5.56958e-32	ENSMUSG00000028108	Ecm1
1.44058	1.94696	0.547052	ENSMUSG00000032818	Loxhd1
67.8242	1.94653	3.16659e-09	ENSMUSG00000044734	Serpinb1a
1.55538	1.94652	0.444152	ENSMUSG00000106218	NA
1.55538	1.94652	0.444152	ENSMUSG00000082956	NA
2.29919	1.94486	0.379817	ENSMUSG00000085491	NA
2.17889	1.94485	0.411762	ENSMUSG00000007908	Hmgcll1
1.51848	1.94258	0.482495	ENSMUSG00000042371	Slc5a10
2.99674	1.94209	0.286394	ENSMUSG00000103289	NA
1.5948	1.94179	0.537219	ENSMUSG00000060534	Dcc
107.366	1.94139	1.91518e-06	ENSMUSG00000021367	Edn1
5.35289	1.94059	0.137952	ENSMUSG00000085584	Rtl9
[truncated: 19,917 more rows]
