# Supplementary material for: Immune modulation underpins the anti‐cancer activity of HDAC inhibitors
Source: Mol Oncol. 2021 May 1;15(12):3280–98. doi: 10.1002/1878-0261.12953 (PMC8637571; doi:10.1002/1878-0261.12953)
Supplement: Supplementary file 10 — Dataset S3. List of up‐ and down‐regulated genes after HDAC inhibition in colon26 tumours in vivo identified from the RNA‐seq analysis. [file MOL2-15-3280-s010.xlsx]

## Sheet: Sheet1
baseMean	log2FoldChange	padj	ENSEMBL	SYMBOL
22.5588	20.8773	6.20253e-06	ENSMUSG00000049133	Flg2
24.8506	20.4745	2.03207e-05	ENSMUSG00000059832	Kprp
11.0089	19.964	3.54857e-05	ENSMUSG00000057609	Lce1a1
8.85143	19.4976	5.794e-05	ENSMUSG00000027923	Lce1b
8.70131	19.4599	6.03485e-05	ENSMUSG00000042092	Lce1c
1227.55	8.5336	2.53721e-16	ENSMUSG00000015854	Cd5l
20.3102	8.31692	4.47343e-07	ENSMUSG00000099775	Gm5960
8.87986	7.01362	0.00289687	ENSMUSG00000076461	Trbv1
14.0282	6.72475	0.00164635	ENSMUSG00000095630	Igkv6-23
13.4685	6.7037	0.00291768	ENSMUSG00000020125	Elane
6.71432	6.62919	0.00342268	ENSMUSG00000076563	Igkv5-48
9.51804	6.21162	0.00201546	ENSMUSG00000096638	Ighv2-9
14.7173	5.92704	0.00758304	ENSMUSG00000096459	Ighv9-3
3.9468	5.6279	0.000933934	ENSMUSG00000018865	Sult4a1
11.4544	5.60595	0.000992888	ENSMUSG00000044303	Cdkn2a
5.42606	5.52675	0.00181564	ENSMUSG00000118032	AC120164.2
6.40537	5.42663	0.00125184	ENSMUSG00000036578	Fxyd7
55.7471	5.28856	7.12e-07	ENSMUSG00000058252	Tcp11x2
4.50161	4.96164	0.00801681	ENSMUSG00000015599	Ttbk1
10.7837	4.90124	0.00392678	ENSMUSG00000076577	Igkv8-30
6.52338	4.69135	0.00733941	ENSMUSG00000076480	Trbv29
6.75123	4.62032	0.00898745	ENSMUSG00000094766	Trav7-4
26.2849	4.59844	1.62127e-06	ENSMUSG00000104340	Gm10522
32.6588	4.32084	0.000864446	ENSMUSG00000076937	Iglc2
5.54419	4.23678	0.00620892	ENSMUSG00000095457	Gm8989
122.422	4.10891	1.05739e-06	ENSMUSG00000022586	Ly6i
18.9164	4.10585	0.00703221	ENSMUSG00000041559	Fmod
37.9918	4.10122	0.000125975	ENSMUSG00000090125	Pou3f1
10.4165	4.03323	0.000188929	ENSMUSG00000029120	Ppp2r2c
8.13097	3.97166	0.00231101	ENSMUSG00000020401	Fam71b
64.8958	3.97059	0.00201023	ENSMUSG00000019278	Dpep1
29.241	3.96819	4.33245e-08	ENSMUSG00000099413	Gm17767
8.16373	3.9322	0.0024372	ENSMUSG00000037279	Ovol2
172.129	3.88587	0.000913761	ENSMUSG00000028238	Atp6v0d2
13.9318	3.85411	0.00010722	ENSMUSG00000047293	Gpr15
110.879	3.75104	1.00099e-09	ENSMUSG00000034570	Inpp5j
59.6733	3.7493	0.000118214	ENSMUSG00000022415	Syngr1
69.1116	3.74637	0.000205158	ENSMUSG00000031443	F7
67.5478	3.69572	0.00010722	ENSMUSG00000030865	Chp2
218.573	3.66639	3.09583e-13	ENSMUSG00000009876	Cox4i2
68.5086	3.62788	2.36426e-15	ENSMUSG00000042385	Gzmk
18.9733	3.61291	0.00032192	ENSMUSG00000047222	Rnase2a
102.747	3.59189	9.68366e-06	ENSMUSG00000069515	Lyz1
22.9637	3.53012	0.00821667	ENSMUSG00000076934	Iglv1
16.6251	3.51843	0.00103053	ENSMUSG00000028871	Rspo1
125.392	3.48095	2.95658e-22	ENSMUSG00000030500	Slc17a6
393.612	3.47606	3.89404e-07	ENSMUSG00000022584	Ly6c2
44.0198	3.46233	0.00173611	ENSMUSG00000033715	Akr1c14
12.3357	3.43144	0.00122501	ENSMUSG00000031760	Mt3
577.641	3.38545	2.6181e-12	ENSMUSG00000053541	Gm4759
40.1243	3.38268	0.000718996	ENSMUSG00000030365	Clec2i
274.557	3.37217	6.03496e-18	ENSMUSG00000014602	Kif1a
333.653	3.32734	5.18117e-05	ENSMUSG00000000318	Clec10a
92.6242	3.29637	0.00359669	ENSMUSG00000040564	Apoc1
13.2539	3.28279	0.000913761	ENSMUSG00000098197	BC051537
12.5512	3.27761	0.000340914	ENSMUSG00000020020	Usp44
586.485	3.26367	3.57026e-06	ENSMUSG00000000982	Ccl3
270.513	3.24266	0.00291163	ENSMUSG00000067149	Jchain
155.865	3.22247	3.63193e-05	ENSMUSG00000064225	Paqr9
25.3104	3.21617	0.00553893	ENSMUSG00000044162	Tnip3
15.8191	3.20522	0.000552301	ENSMUSG00000049670	Morn4
737.163	3.20266	0.00654236	ENSMUSG00000029373	Pf4
20.6505	3.17206	5.66918e-07	ENSMUSG00000029121	Crmp1
10.5822	3.16842	0.00245047	ENSMUSG00000070304	Scn2b
11.9543	3.15281	0.000223757	ENSMUSG00000055865	Tafa3
11.6515	3.13988	8.73822e-05	ENSMUSG00000024340	Btnl2
62.2032	3.13682	9.0928e-07	ENSMUSG00000055170	Ifng
12.1585	3.12417	8.24867e-05	ENSMUSG00000090126	4930519F09Rik
764.295	3.11179	0.00735553	ENSMUSG00000005800	Mmp8
17.0079	3.10747	0.00918082	ENSMUSG00000028389	Zfp37
44.6681	3.10628	0.00981344	ENSMUSG00000032243	Itga11
168.471	3.0968	0.00154797	ENSMUSG00000023992	Trem2
8.54893	3.09487	0.00821138	ENSMUSG00000029359	Tesc
6.32383	3.08295	0.00557839	ENSMUSG00000112360	Gm48614
9.09871	3.04758	0.000544305	ENSMUSG00000022941	Ripply3
77.5404	3.04464	8.67774e-07	ENSMUSG00000082976	Gm15056
374.466	3.04128	2.54288e-16	ENSMUSG00000053044	Cd8b1
9.15455	3.03723	0.00167246	ENSMUSG00000073413	Ly6g6d
186.582	3.00349	3.08842e-21	ENSMUSG00000049109	Themis
114.855	2.99983	0.000704153	ENSMUSG00000072596	Ear2
2253.83	2.99864	0.00795389	ENSMUSG00000061353	Cxcl12
61.7642	2.98603	6.19112e-05	ENSMUSG00000031779	Ccl22
20.5593	2.9852	0.00135733	ENSMUSG00000042498	Radx
20.1607	2.97788	0.0031281	ENSMUSG00000052415	Tchh
33.4482	2.97311	2.27291e-05	ENSMUSG00000092572	Serpinb10
702.161	2.95542	8.32704e-08	ENSMUSG00000035042	Ccl5
11.8739	2.9431	0.00024785	ENSMUSG00000058216	Gstp3
13.1853	2.93934	2.23e-05	ENSMUSG00000020396	Nefh
8.87213	2.92203	0.00678144	ENSMUSG00000041193	Pla2g5
579.422	2.90317	6.65879e-10	ENSMUSG00000038179	Slamf7
770.011	2.90048	5.72839e-16	ENSMUSG00000056290	Ms4a4b
68.5257	2.89942	6.47979e-16	ENSMUSG00000042345	Ubash3a
86.7089	2.89146	0.00138105	ENSMUSG00000079190	LOC100041057
18.9019	2.88766	0.00162252	ENSMUSG00000034730	Adgrb1
115.766	2.87361	3.59076e-08	ENSMUSG00000030742	Lat
17.5184	2.86211	0.000714926	ENSMUSG00000021363	Mak
272.062	2.84656	2.05911e-05	ENSMUSG00000079298	Klrb1b
15.6248	2.83245	0.00382619	ENSMUSG00000058183	Mmel1
525.979	2.80446	3.5889e-05	ENSMUSG00000003882	Il7r
112.132	2.79822	2.19533e-11	ENSMUSG00000052736	Klrc2
71.2862	2.79631	7.91211e-12	ENSMUSG00000041538	H2-Ob
1247.66	2.78984	7.04866e-07	ENSMUSG00000015437	Gzmb
266.173	2.78445	3.4393e-10	ENSMUSG00000059256	Gzmd
214.166	2.77942	1.02867e-11	ENSMUSG00000048521	Cxcr6
102.352	2.77516	2.09389e-10	ENSMUSG00000001444	Tbx21
50.5585	2.77185	0.00702356	ENSMUSG00000053166	Cdh22
621.159	2.77001	2.95658e-22	ENSMUSG00000002033	Cd3g
9.40479	2.76392	0.00956061	ENSMUSG00000030433	Sbk2
72.1132	2.74947	4.71046e-06	ENSMUSG00000021367	Edn1
82.2444	2.74851	0.00884008	ENSMUSG00000052212	Cd177
10.9276	2.74648	0.000394202	ENSMUSG00000074345	Tnfaip8l3
366.115	2.73685	2.03744e-25	ENSMUSG00000026285	Pdcd1
10.0468	2.73299	0.000810559	ENSMUSG00000118370	AC124430.1
112.186	2.72639	2.29277e-13	ENSMUSG00000030616	Sytl2
37.4058	2.72173	1.01435e-05	ENSMUSG00000015316	Slamf1
6386.3	2.72015	9.59201e-07	ENSMUSG00000009185	Ccl8
12.3156	2.71745	0.000470028	ENSMUSG00000024680	Ms4a2
11.4251	2.71309	0.000208356	ENSMUSG00000049281	Scn3b
136.356	2.70253	7.28002e-16	ENSMUSG00000024670	Cd6
9.74113	2.70156	0.000992888	ENSMUSG00000036853	Mcoln3
16.4786	2.69744	7.74828e-05	ENSMUSG00000079845	Xlr4a
540.888	2.6947	5.88978e-09	ENSMUSG00000105096	Gbp10
186.383	2.69318	5.43372e-08	ENSMUSG00000022156	Gzme
575.666	2.69224	0.000137175	ENSMUSG00000053063	Clec12a
18.0483	2.67709	2.12167e-05	ENSMUSG00000039313	Minar1
13.0592	2.66852	0.00198541	ENSMUSG00000117613	Gm2629
1357.3	2.66205	0.000308071	ENSMUSG00000076617	Ighm
135.203	2.65168	2.47878e-05	ENSMUSG00000060509	Xcr1
210.83	2.64451	1.02867e-11	ENSMUSG00000030167	Klrc1
45.4134	2.62714	1.26798e-05	ENSMUSG00000024334	H2-Oa
119.446	2.61774	0.00010722	ENSMUSG00000024730	Ms4a8a
299.184	2.61552	7.12105e-07	ENSMUSG00000040950	Mgl2
201.956	2.6153	0.00169209	ENSMUSG00000015852	Fcrls
121.055	2.61142	0.00815253	ENSMUSG00000030737	Slco2b1
103.207	2.60937	2.7654e-08	ENSMUSG00000034028	Cd226
312.463	2.60776	0.000305103	ENSMUSG00000020017	Hal
35.1996	2.60347	0.00285942	ENSMUSG00000037759	Ptger2
69.6336	2.59753	0.000224732	ENSMUSG00000026986	Hnmt
85.6667	2.59722	4.63516e-10	ENSMUSG00000024669	Cd5
27.3757	2.59274	0.000158445	ENSMUSG00000036587	Fut7
9.96559	2.59242	0.00044274	ENSMUSG00000026012	Cd28
89.6276	2.5871	6.95148e-06	ENSMUSG00000103219	Gm37787
71.685	2.5858	4.96099e-06	ENSMUSG00000032094	Cd3d
109.149	2.58536	0.000344607	ENSMUSG00000053279	Aldh1a1
109.149	2.58536	0.000344607	ENSMUSG00000053279	E030003E18Rik
245.816	2.5798	1.60922e-05	ENSMUSG00000092021	Gbp11
115.756	2.57795	4.3669e-14	ENSMUSG00000113726	Gm36099
8.37706	2.5748	0.0092163	ENSMUSG00000022157	Mcpt8
28.1467	2.57329	0.000348543	ENSMUSG00000045441	Gprin3
53.7559	2.57201	0.00770346	ENSMUSG00000032561	Acpp
426.099	2.57108	0.000502126	ENSMUSG00000024180	Tmem8
1292.65	2.56525	0.000868313	ENSMUSG00000020053	Igf1
19.5937	2.56142	6.89404e-05	ENSMUSG00000117575	Gm36486
4056.79	2.55173	0.000327661	ENSMUSG00000018927	Ccl6
220.143	2.55149	4.43877e-06	ENSMUSG00000018930	Ccl4
65.5224	2.5513	4.96627e-06	ENSMUSG00000008206	Cers4
66.6972	2.53699	3.51632e-07	ENSMUSG00000100150	Gm19585
461.163	2.53255	1.8456e-14	ENSMUSG00000004612	Nkg7
1235.49	2.52788	2.71598e-06	ENSMUSG00000042129	Rassf4
9.01946	2.50999	0.0081655	ENSMUSG00000028553	Angptl3
76.5837	2.50711	5.88729e-06	ENSMUSG00000035448	Ccr3
192.795	2.50551	8.47974e-08	ENSMUSG00000027863	Cd2
430.343	2.50255	1.47244e-05	ENSMUSG00000087150	BC064078
255.008	2.49558	0.000310354	ENSMUSG00000030798	Cd37
77.9728	2.49516	0.000668256	ENSMUSG00000040219	Ttc12
217.914	2.49108	1.27398e-09	ENSMUSG00000030165	Klrd1
107.728	2.48954	7.52704e-09	ENSMUSG00000070000	Fcho1
31.1488	2.48128	0.000467375	ENSMUSG00000054612	Mgmt
22.7958	2.48054	0.00699241	ENSMUSG00000059401	Mamld1
446.86	2.47743	4.61679e-16	ENSMUSG00000021403	Serpinb9b
539.635	2.47707	2.42459e-06	ENSMUSG00000060675	Plaat3
308.304	2.45618	6.54626e-12	ENSMUSG00000032093	Cd3e
200.803	2.44765	0.00249987	ENSMUSG00000053117	E330013P04Rik
285.762	2.44763	0.00229203	ENSMUSG00000031444	F10
12.4907	2.44553	0.00064344	ENSMUSG00000028460	Sit1
185.33	2.4427	1.02867e-11	ENSMUSG00000020395	Itk
69.0027	2.44226	8.16477e-08	ENSMUSG00000057058	Skap1
118.127	2.44086	1.48352e-08	ENSMUSG00000043931	Gimap7
2474.35	2.43956	5.21303e-07	ENSMUSG00000075010	AW112010
40.4818	2.43724	0.000205414	ENSMUSG00000050234	Gja4
40.3359	2.42883	0.000725868	ENSMUSG00000013766	Ly6g6e
64.3477	2.4271	8.80756e-06	ENSMUSG00000031391	L1cam
70.0232	2.42176	0.00298709	ENSMUSG00000086712	AI427809
48.1552	2.41521	4.52492e-05	ENSMUSG00000010342	Tex14
44.5283	2.41482	6.77282e-07	ENSMUSG00000070504	Fcrl6
40.6578	2.4085	8.46371e-07	ENSMUSG00000044867	Gimap1os
806.408	2.40634	3.20287e-05	ENSMUSG00000029082	Bst1
22.3663	2.40378	4.07684e-05	ENSMUSG00000026009	Icos
25.2513	2.39917	0.00751714	ENSMUSG00000020732	Rab37
105.818	2.38508	5.45377e-06	ENSMUSG00000055069	Rab39
52.146	2.38489	0.00230085	ENSMUSG00000060470	Adgrg3
115.826	2.37575	3.80688e-06	ENSMUSG00000031112	Stk26
27.4796	2.37498	4.18653e-05	ENSMUSG00000005696	Sh2d1a
578.508	2.3681	2.8003e-08	ENSMUSG00000028064	Sema4a
127.215	2.36594	1.3263e-11	ENSMUSG00000049872	Calhm5
17459.5	2.35848	2.64246e-06	ENSMUSG00000079363	Gbp4
74.0251	2.35555	0.00319291	ENSMUSG00000021384	Susd3
130.871	2.35091	2.38336e-10	ENSMUSG00000018168	Ikzf3
492.383	2.34984	7.06646e-06	ENSMUSG00000046031	Calhm6
170.684	2.3497	0.00156837	ENSMUSG00000015968	Cacna1d
92.6369	2.34936	3.49057e-19	ENSMUSG00000022657	Cd96
317.242	2.34755	1.27398e-09	ENSMUSG00000060131	Atp8b4
47.5537	2.34287	6.92783e-06	ENSMUSG00000030806	Stx1b
444.917	2.34188	2.2652e-06	ENSMUSG00000015441	Gzmf
161.177	2.34059	3.35918e-08	ENSMUSG00000026070	Il18r1
41.1196	2.33943	0.0014728	ENSMUSG00000038370	Pcp4l1
10.9373	2.33809	0.00522637	ENSMUSG00000067577	A430093F15Rik
45.9721	2.33546	0.00464186	ENSMUSG00000021573	Tppp
723.821	2.3333	4.42357e-22	ENSMUSG00000053977	Cd8a
3945.85	2.32581	2.58377e-11	ENSMUSG00000039899	Fgl2
49.7052	2.32439	0.000106253	ENSMUSG00000036641	Ccdc148
14.1151	2.32389	0.00221445	ENSMUSG00000024402	Lta
15.8863	2.32343	0.00598848	ENSMUSG00000032323	Cyp11a1
111.434	2.32161	0.00413352	ENSMUSG00000021194	Chga
919.507	2.31806	1.02005e-05	ENSMUSG00000066363	Serpina3f
167.465	2.31309	0.00621146	ENSMUSG00000025964	Adam23
4624.51	2.31078	7.74828e-05	ENSMUSG00000038521	C1s1
534.373	2.30673	0.00498182	ENSMUSG00000008540	Mgst1
2987.91	2.29891	8.66436e-08	ENSMUSG00000040152	Thbs1
99.3736	2.29574	6.7453e-06	ENSMUSG00000021356	Irf4
1452.34	2.29074	4.74375e-05	ENSMUSG00000089961	Gm16567
33.5889	2.27955	0.00682171	ENSMUSG00000026556	Vangl2
186.083	2.27615	7.96687e-07	ENSMUSG00000020788	Atp2a3
332.266	2.27589	0.000116535	ENSMUSG00000026126	Ptpn18
1125.58	2.27459	1.47686e-06	ENSMUSG00000025877	Hk3
238.828	2.27025	0.00120548	ENSMUSG00000001270	Ckb
44.9085	2.26404	0.00138105	ENSMUSG00000006651	Aplp1
170.001	2.26249	1.42707e-05	ENSMUSG00000045094	Arhgef37
228.625	2.26195	0.000135597	ENSMUSG00000073987	Ggh
183.611	2.26054	0.000101637	ENSMUSG00000076490	Trbc1
17.3865	2.26047	0.002818	ENSMUSG00000090252	Gm16028
213.122	2.26046	3.55176e-06	ENSMUSG00000101859	Gm29233
31.6466	2.26017	3.98348e-06	ENSMUSG00000028078	Dclk2
1565.19	2.24985	6.47916e-08	ENSMUSG00000037966	Ninj1
52.4369	2.24804	0.00464186	ENSMUSG00000050232	Cxcr3
120.395	2.24773	4.64206e-07	ENSMUSG00000047415	Gpr68
1205.64	2.24524	0.00378432	ENSMUSG00000020826	Nos2
56.9738	2.23977	7.99164e-06	ENSMUSG00000074071	Fam169b
23.8377	2.23727	0.00801954	ENSMUSG00000040963	Asgr2
29.1733	2.2327	0.00254554	ENSMUSG00000072763	5430403G16Rik
23.5576	2.23188	6.43503e-05	ENSMUSG00000042671	Rgs8
37.7982	2.22158	0.00904482	ENSMUSG00000037406	Htra4
1001.61	2.21894	3.53582e-09	ENSMUSG00000117964	AC119228.1
114.727	2.21309	2.60894e-11	ENSMUSG00000043932	Klri2
321.866	2.21279	0.0040456	ENSMUSG00000074280	Gm6166
41.4163	2.21238	4.71046e-06	ENSMUSG00000058470	Gm8369
1349.66	2.20953	1.43803e-05	ENSMUSG00000033576	Apol6
366.222	2.2083	0.00110182	ENSMUSG00000039364	Sectm1b
875.613	2.2076	0.00128218	ENSMUSG00000079017	Ifi27l2a
288.437	2.20717	3.21091e-05	ENSMUSG00000049744	Arhgap15
109.841	2.20707	1.64812e-10	ENSMUSG00000026778	Prkcq
111.993	2.20647	2.02935e-13	ENSMUSG00000041272	Tox
930.195	2.20044	0.000634987	ENSMUSG00000019872	Smpdl3a
1128.64	2.19672	9.53624e-22	ENSMUSG00000037202	Prf1
4510.99	2.19513	2.53559e-08	ENSMUSG00000016496	Cd274
85.0637	2.19337	3.86036e-05	ENSMUSG00000107715	Gm44135
27041.8	2.19073	0.000560895	ENSMUSG00000002985	Apoe
495.657	2.19016	2.81268e-17	ENSMUSG00000076928	NA
220.545	2.18871	2.60894e-11	ENSMUSG00000018341	Il12rb2
112.609	2.18775	0.00503151	ENSMUSG00000015354	Pcolce2
629.542	2.18322	8.73822e-05	ENSMUSG00000079343	C1s2
154.319	2.18027	1.95637e-07	ENSMUSG00000039114	Nrn1
1964.84	2.17593	0.000295191	ENSMUSG00000040713	Creg1
32.1922	2.17419	0.00245688	ENSMUSG00000067878	Map7d3
164.659	2.17412	0.000441998	ENSMUSG00000114303	Gm4022
48.8048	2.16932	1.04491e-05	ENSMUSG00000051124	Gimap9
67.1693	2.16633	0.00214714	ENSMUSG00000032890	Rims3
796.788	2.16618	2.84548e-06	ENSMUSG00000031709	Tbc1d9
32.7411	2.15994	0.000200543	ENSMUSG00000085106	Gm16000
70.3031	2.1593	0.000308763	ENSMUSG00000055745	Rtl6
543.639	2.15821	4.82264e-08	ENSMUSG00000054435	Gimap4
26.3161	2.15756	1.57889e-06	ENSMUSG00000085853	Gm12167
172.185	2.15346	0.000227924	ENSMUSG00000034041	Lyl1
32.6836	2.15344	0.0012533	ENSMUSG00000039809	Gabbr2
15.2002	2.15178	0.000560895	ENSMUSG00000070291	Ddx43
355.631	2.15128	1.02196e-05	ENSMUSG00000040907	Atp1a3
62.681	2.14883	5.4725e-10	ENSMUSG00000038128	Camk4
541.154	2.14287	3.14421e-09	ENSMUSG00000021322	Aoah
38.3369	2.14146	0.000275137	ENSMUSG00000027463	Slc52a3
137.097	2.13935	3.40428e-05	ENSMUSG00000055809	Dnaaf3
134.298	2.13474	0.000725868	ENSMUSG00000034265	Zdhhc14
71.3864	2.132	1.13009e-06	ENSMUSG00000090019	Gimap1
130.105	2.12253	2.35964e-05	ENSMUSG00000031337	Mtm1
61.3823	2.1127	0.00214714	ENSMUSG00000003418	St8sia6
67.1867	2.11232	6.01056e-07	ENSMUSG00000000817	Fasl
1152.68	2.11174	4.42357e-22	ENSMUSG00000068227	Il2rb
41.4201	2.11087	0.000173152	ENSMUSG00000044313	Mab21l3
310.559	2.11025	6.12578e-05	ENSMUSG00000020900	Myh10
37.5385	2.10477	0.000414732	ENSMUSG00000079038	D130040H23Rik
42.9141	2.10448	9.33167e-06	ENSMUSG00000079563	Pglyrp2
113.777	2.10386	2.92881e-10	ENSMUSG00000026117	Zap70
86.1235	2.10301	0.00404724	ENSMUSG00000022225	Cma1
41.3817	2.10108	0.000737841	ENSMUSG00000085725	Gm15873
147.834	2.09916	2.52563e-06	ENSMUSG00000067610	Klri1
9.96245	2.09856	0.0080603	ENSMUSG00000108348	Gm42372
1201.93	2.09818	0.000108388	ENSMUSG00000038147	Cd84
319.473	2.09241	0.0003616	ENSMUSG00000036526	Card11
159.896	2.09174	0.0002292	ENSMUSG00000100280	Gm28417
395.046	2.08865	6.90439e-10	ENSMUSG00000023903	Mmp25
250.992	2.08746	4.74079e-08	ENSMUSG00000047867	Gimap6
113.785	2.08366	2.16184e-06	ENSMUSG00000025429	Pstpip2
43.5325	2.08311	0.00684506	ENSMUSG00000074093	Svip
103.625	2.07697	2.20772e-05	ENSMUSG00000020357	Flt4
14.1365	2.07585	0.00601469	ENSMUSG00000000673	Haao
216.845	2.07327	0.00455069	ENSMUSG00000030657	Xylt1
234.905	2.07049	1.04432e-05	ENSMUSG00000039264	Gimap3
208.701	2.06414	6.27246e-06	ENSMUSG00000058163	Gm5431
43.3289	2.06285	5.23079e-09	ENSMUSG00000051998	Lax1
3377.79	2.0615	3.16872e-06	ENSMUSG00000105504	Gbp5
27.9345	2.05929	0.00552225	ENSMUSG00000047678	Gpr82
796.846	2.05324	0.00247192	ENSMUSG00000008845	Cd163
19.0121	2.05163	0.00109836	ENSMUSG00000113669	Gm36723
711.099	2.04773	2.80441e-07	ENSMUSG00000004707	Ly9
68.1048	2.04499	1.05921e-05	ENSMUSG00000033470	Cysltr2
383.581	2.04154	7.16062e-05	ENSMUSG00000030745	Il21r
13.7682	2.04138	0.00110183	ENSMUSG00000031362	Xlr4c
84.6929	2.03827	4.74786e-05	ENSMUSG00000030156	Cd69
198.539	2.03565	0.000152039	ENSMUSG00000019997	Ccn2
13.411	2.03496	0.00662561	ENSMUSG00000024786	Majin
9.51879	2.03421	0.00668234	ENSMUSG00000073067	9130019P16Rik
175.637	2.02696	1.47916e-07	ENSMUSG00000000486	Sept1
175.637	2.02696	1.47916e-07	ENSMUSG00000000486	Gm4532
327.211	2.02638	1.12908e-05	ENSMUSG00000114436	Gm48283
582.413	2.01938	0.000323748	ENSMUSG00000045658	Pid1
502.733	2.01877	7.91628e-06	ENSMUSG00000016498	Pdcd1lg2
298.671	2.01381	6.1253e-07	ENSMUSG00000032202	Rab27a
28.0971	2.01312	0.000560895	ENSMUSG00000003949	Hlf
25.471	2.01033	0.00941852	ENSMUSG00000046598	Bdh1
47.087	2.00904	1.19144e-05	ENSMUSG00000055717	Slain1
1917.86	2.00738	4.42974e-05	ENSMUSG00000049103	Ccr2
3545.27	2.00613	4.9822e-06	ENSMUSG00000024030	Abcg1
3899.59	2.00453	0.000223757	ENSMUSG00000059089	Fcgr4
11.5221	2.00288	0.00731143	ENSMUSG00000110902	Gm33104
13.6265	2.00099	0.00201546	ENSMUSG00000055833	1700034H15Rik
32.3198	1.99849	0.00697633	ENSMUSG00000052117	D630039A03Rik
647.39	1.99614	0.00209046	ENSMUSG00000060703	Cd302
15.0625	1.99254	0.00325791	ENSMUSG00000085089	Arhgap15os
35.9501	1.99151	0.00138105	ENSMUSG00000044199	S1pr4
23.5781	1.99097	0.000978265	ENSMUSG00000040276	Pacsin1
109.74	1.98958	0.000361453	ENSMUSG00000108353	Gm45205
179.591	1.98736	0.000451511	ENSMUSG00000090208	Gm15851
25.6206	1.98451	2.08621e-05	ENSMUSG00000067768	Xlr4b
118.905	1.98133	7.3035e-09	ENSMUSG00000097855	A930007I19Rik
139.5	1.97925	1.8064e-05	ENSMUSG00000036611	Eepd1
110.229	1.97788	3.88208e-06	ENSMUSG00000079186	Gzmc
55.2975	1.97779	0.00893565	ENSMUSG00000029864	Gstk1
396.834	1.97445	0.000378726	ENSMUSG00000060791	Gmfg
114.518	1.97416	2.4258e-06	ENSMUSG00000053310	Nrgn
196.609	1.97143	0.000116809	ENSMUSG00000041607	Mbp
70.871	1.96964	1.64224e-06	ENSMUSG00000111203	Gm48719
25.7015	1.96881	0.00974706	ENSMUSG00000033027	Klrc3
37.8906	1.96848	0.0048186	ENSMUSG00000074228	Gm10645
117.722	1.96504	0.00199512	ENSMUSG00000021880	Rnase6
166.738	1.96266	3.16872e-06	ENSMUSG00000064262	Gimap8
902.987	1.96202	0.000560895	ENSMUSG00000057191	AB124611
40.3178	1.96198	5.794e-05	ENSMUSG00000076754	Trgv2
219.714	1.95956	2.74957e-14	ENSMUSG00000028071	Sh2d2a
4257.35	1.95916	0.00506403	ENSMUSG00000035385	Ccl2
11522.9	1.95879	6.27221e-07	ENSMUSG00000024164	C3
96.3923	1.95593	0.00164635	ENSMUSG00000036528	Ppfibp2
78.3461	1.95421	0.000467135	ENSMUSG00000044037	Als2cl
38.3738	1.95033	0.00770346	ENSMUSG00000020178	Adora2a
192.827	1.94619	0.00206841	ENSMUSG00000049422	Chchd10
549.382	1.94437	1.00423e-09	ENSMUSG00000030149	Klrk1
26.7874	1.94181	0.00688575	ENSMUSG00000029275	Gfi1
133.258	1.94136	0.000316521	ENSMUSG00000038543	BC028528
51.2811	1.94093	4.55069e-09	ENSMUSG00000073008	Gpr174
44.8382	1.94081	0.00454593	ENSMUSG00000036459	Wtip
379.517	1.93697	0.00330886	ENSMUSG00000026628	Atf3
15.2366	1.93653	0.00362572	ENSMUSG00000104350	Gm38244
292.027	1.93339	0.00162388	ENSMUSG00000022667	Cd200r1
349.096	1.93033	4.12618e-07	ENSMUSG00000042842	Serpinb6b
3514.48	1.92997	0.00177145	ENSMUSG00000009281	Rarres2
94.3927	1.9298	5.40395e-05	ENSMUSG00000029804	Herc3
662.071	1.92731	0.000320553	ENSMUSG00000045551	Fpr1
200.001	1.92481	0.00205359	ENSMUSG00000001865	Cpa3
976.906	1.92477	0.00702356	ENSMUSG00000069792	Wfdc17
253.312	1.92389	1.36416e-05	ENSMUSG00000104713	Gbp6
83.2676	1.92338	0.00374723	ENSMUSG00000062609	Kcnj15
22.7045	1.92299	0.000602888	ENSMUSG00000062007	Hsh2d
123.024	1.92156	1.45839e-07	ENSMUSG00000025422	Agap2
65.2866	1.91918	0.0080889	ENSMUSG00000087400	Gm15270
60.1961	1.91666	0.00048571	ENSMUSG00000005267	Zfp287
1643.28	1.90792	0.00448816	ENSMUSG00000039109	F13a1
57.5935	1.90548	3.46261e-05	ENSMUSG00000017639	Rab11fip4
132.644	1.90471	0.000306898	ENSMUSG00000029217	Tec
889.239	1.90442	0.0003616	ENSMUSG00000112766	Gm40645
319.257	1.90292	0.00205359	ENSMUSG00000031129	Slc9a9
190.66	1.90248	4.04481e-06	ENSMUSG00000003206	Ebi3
18.2916	1.9002	0.0038935	ENSMUSG00000074283	Zfp109
79.7106	1.89968	0.00827019	ENSMUSG00000090164	BC035044
187.37	1.89443	8.50291e-05	ENSMUSG00000086507	Adap2os
136.623	1.89436	0.000190726	ENSMUSG00000018169	Mfng
9478.01	1.89311	4.43877e-06	ENSMUSG00000025743	Sdc3
74.8528	1.88894	0.00106554	ENSMUSG00000030246	Ldhb
1389.54	1.88689	8.46371e-07	ENSMUSG00000022504	Ciita
149.243	1.88474	0.00136062	ENSMUSG00000031963	Bmper
10583.4	1.88364	2.23556e-06	ENSMUSG00000041481	Serpina3g
188.903	1.88338	9.4093e-05	ENSMUSG00000001700	Gramd3
21117.7	1.88335	5.82946e-06	ENSMUSG00000036594	H2-Aa
23.4517	1.88201	0.00559405	ENSMUSG00000055560	Zfp459
232.366	1.87856	3.88208e-06	ENSMUSG00000038188	Scarf1
837.202	1.87767	2.00926e-05	ENSMUSG00000015950	Ncf1
246.961	1.87767	3.63253e-05	ENSMUSG00000062082	Cd200r4
252.593	1.87681	0.000103844	ENSMUSG00000025165	Sectm1a
196.271	1.8675	2.5055e-05	ENSMUSG00000079014	Serpina3i
285.348	1.8669	0.00181599	ENSMUSG00000035000	Dpp4
3687.16	1.86297	0.0001308	ENSMUSG00000033220	Rac2
115.513	1.86218	0.000443517	ENSMUSG00000026893	Gca
395.966	1.86099	0.00389557	ENSMUSG00000020227	Irak3
719.765	1.86048	6.95148e-06	ENSMUSG00000098871	Mir6381
49.7726	1.85687	0.00829201	ENSMUSG00000040146	Rgl3
1232.78	1.85346	0.00135129	ENSMUSG00000031551	Ido1
80.2588	1.85212	0.00798101	ENSMUSG00000021596	Mctp1
12745.3	1.85201	2.0084e-05	ENSMUSG00000040264	Gbp2b
784.426	1.85097	0.000398989	ENSMUSG00000056529	Ptafr
2167.54	1.84992	0.0014728	ENSMUSG00000073096	Lrrc61
55.1255	1.84802	0.00460197	ENSMUSG00000051314	Ffar2
13988.4	1.84741	4.90472e-05	ENSMUSG00000073421	H2-Ab1
134.56	1.84675	0.000296387	ENSMUSG00000043740	B430306N03Rik
29.773	1.84534	0.000623996	ENSMUSG00000030651	Art2b
80.025	1.84421	0.00735698	ENSMUSG00000056498	Tmem154
592.356	1.84417	9.24717e-08	ENSMUSG00000066152	Slc31a2
1523.32	1.84218	5.82841e-05	ENSMUSG00000071714	Csf2rb2
1162.45	1.84072	3.10723e-06	ENSMUSG00000043004	Gng2
273.37	1.83482	0.00392678	ENSMUSG00000031216	Stard8
3870.74	1.83383	0.00827019	ENSMUSG00000091119	Ccdc152
1455.11	1.83345	0.0020644	ENSMUSG00000029322	Plac8
27.9897	1.8315	0.00278907	ENSMUSG00000034584	Exph5
45.7363	1.8313	0.00979355	ENSMUSG00000049892	Rasd1
125.737	1.82956	0.00347401	ENSMUSG00000059878	Zfp422
302.489	1.82902	2.8416e-09	ENSMUSG00000000409	Lck
883.594	1.8285	3.97395e-10	ENSMUSG00000020340	Cyfip2
199.495	1.82592	0.00267394	ENSMUSG00000023960	Enpp5
29.1112	1.82528	0.00197823	ENSMUSG00000074657	Kif5a
13950.2	1.82316	4.04481e-06	ENSMUSG00000036322	H2-Ea-ps
49.0553	1.82236	0.00111338	ENSMUSG00000064109	Hcst
32.3105	1.82172	0.0081204	ENSMUSG00000074682	Zcchc3
191.255	1.81879	1.31209e-09	ENSMUSG00000068129	Cst7
134.966	1.81837	7.27309e-05	ENSMUSG00000099398	Ms4a14
206.836	1.81673	1.65712e-06	ENSMUSG00000029814	Igf2bp3
60.1027	1.81125	0.000197873	ENSMUSG00000062939	Stat4
85.5633	1.8105	1.3369e-06	ENSMUSG00000093378	Gm20663
24.18	1.80988	0.000208284	ENSMUSG00000097289	2010300F17Rik
1061.7	1.80904	0.000183097	ENSMUSG00000018796	Acsl1
618.547	1.80572	1.70683e-05	ENSMUSG00000055546	Timd4
31.4054	1.80338	0.00945212	ENSMUSG00000026011	Ctla4
23.0754	1.80326	0.00398675	ENSMUSG00000033900	Map9
96.0978	1.8018	0.00969009	ENSMUSG00000053040	Aph1c
80.4726	1.79224	0.00442424	ENSMUSG00000000562	Adora3
80.4726	1.79224	0.00442424	ENSMUSG00000000562	Tmigd3
27.4245	1.78834	0.000162052	ENSMUSG00000031144	Syp
605.194	1.78225	2.35635e-07	ENSMUSG00000020399	Havcr2
217.178	1.78177	0.00189833	ENSMUSG00000002489	Tiam1
7761.91	1.77941	1.53757e-05	ENSMUSG00000075602	Ly6a
140.507	1.779	0.000342807	ENSMUSG00000068794	Col28a1
1277.46	1.77899	6.92945e-06	ENSMUSG00000021624	Cd180
316.429	1.7776	0.00532658	ENSMUSG00000038578	Susd1
49.6109	1.77748	0.0011835	ENSMUSG00000036109	Mbnl3
1175.72	1.77652	0.00200288	ENSMUSG00000052270	Fpr2
91.6356	1.77631	2.30722e-05	ENSMUSG00000034898	Filip1
775.512	1.77008	0.0067703	ENSMUSG00000041577	Prelp
1626.88	1.76922	8.52692e-05	ENSMUSG00000078922	Tgtp1
553.831	1.76819	0.000413741	ENSMUSG00000020709	Adap2
537.9	1.76776	0.00893565	ENSMUSG00000032122	Slc37a2
177.976	1.76762	3.61978e-09	ENSMUSG00000037754	Ppp1r16b
301.699	1.76706	0.00157962	ENSMUSG00000005686	Ampd3
271.49	1.76509	0.000164859	ENSMUSG00000024399	Ltb
80.7781	1.76384	0.00016828	ENSMUSG00000031023	Akip1
44.5569	1.76303	0.0049266	ENSMUSG00000034308	Sdr42e1
114.538	1.76267	0.00294279	ENSMUSG00000080727	C920021L13Rik
30.6116	1.75992	0.00205582	ENSMUSG00000026080	Chst10
348.348	1.75945	0.000845732	ENSMUSG00000019990	Pde7b
2539.73	1.7588	0.00164635	ENSMUSG00000030579	Tyrobp
892.128	1.75828	2.57229e-07	ENSMUSG00000027347	Rasgrp1
22.7349	1.75705	0.00860053	ENSMUSG00000030792	Dkkl1
74.8136	1.75493	3.40428e-05	ENSMUSG00000018893	Mb
63.8274	1.7541	0.0096685	ENSMUSG00000032827	Ppp1r9a
512.584	1.75278	9.68366e-06	ENSMUSG00000029925	Tbxas1
19214.7	1.75274	1.64006e-05	ENSMUSG00000054072	Iigp1
593.72	1.75185	1.16525e-06	ENSMUSG00000026979	Psd4
3660.09	1.74714	1.59231e-07	ENSMUSG00000079227	Ccr5
438.571	1.74659	3.31507e-05	ENSMUSG00000037788	Vopp1
507.693	1.74571	0.00119675	ENSMUSG00000032322	Pstpip1
1488.14	1.74524	6.73718e-06	ENSMUSG00000020143	Dock2
312.508	1.74352	0.000244194	ENSMUSG00000028019	Pdgfc
130.23	1.74322	4.51103e-05	ENSMUSG00000023927	Satb1
57.5719	1.73921	0.000134077	ENSMUSG00000085977	Gm5970
38.3757	1.73418	0.00103063	ENSMUSG00000078763	Slfn1
121.409	1.73396	0.00656215	ENSMUSG00000076752	Tcrg-C2
213.521	1.73301	3.10723e-06	ENSMUSG00000026770	Il2ra
260.905	1.73037	2.00926e-05	ENSMUSG00000025790	Slco3a1
93.6967	1.72851	0.00459729	ENSMUSG00000066755	Tnfsf18
82.3545	1.72738	0.00228386	ENSMUSG00000050192	Eif5a2
228.979	1.72556	0.00012305	ENSMUSG00000050014	Apol10b
63.8815	1.72542	1.35087e-07	ENSMUSG00000050241	Klre1
174.938	1.724	0.000432276	ENSMUSG00000025058	5430427O19Rik
37.0889	1.72127	2.72988e-05	ENSMUSG00000038304	Cd160
13860.1	1.7197	3.17992e-07	ENSMUSG00000029417	Cxcl9
189.851	1.71864	1.99535e-05	ENSMUSG00000024401	Tnf
21292.9	1.71849	0.00706343	ENSMUSG00000064373	Selenop
31073.1	1.71759	0.000223757	ENSMUSG00000069516	Lyz2
6514.2	1.71668	0.00010722	ENSMUSG00000060586	H2-Eb1
2497.71	1.71323	2.11137e-06	ENSMUSG00000029084	Cd38
1112.72	1.71246	0.000286347	ENSMUSG00000026814	Eng
70.6248	1.71163	0.00284429	ENSMUSG00000020553	Pctp
40.7029	1.71025	0.00275221	ENSMUSG00000016028	Celsr1
271.816	1.70674	0.00739486	ENSMUSG00000038068	Rnf144b
955.264	1.70391	9.18045e-06	ENSMUSG00000035373	Ccl7
221.342	1.7031	3.14318e-05	ENSMUSG00000057948	Unc13d
18.1389	1.69864	0.00457876	ENSMUSG00000037434	Slc30a1
528.667	1.69448	4.90105e-10	ENSMUSG00000031506	Ptpn7
738.239	1.69393	0.000980579	ENSMUSG00000041362	Shtn1
430.327	1.69187	4.27437e-06	ENSMUSG00000037548	H2-DMb2
240.795	1.69138	0.00569791	ENSMUSG00000004552	Ctse
520.493	1.69033	9.09045e-06	ENSMUSG00000029915	Clec5a
368.97	1.69015	0.000133849	ENSMUSG00000048852	Gm12185
150.156	1.68997	3.46261e-05	ENSMUSG00000050921	P2ry10
2792.23	1.68997	0.00042486	ENSMUSG00000071713	Csf2rb
1250.47	1.68882	0.000208284	ENSMUSG00000027339	Rassf2
174.171	1.6886	0.00136042	ENSMUSG00000010142	Tnfrsf13b
216.067	1.68728	0.000198627	ENSMUSG00000024678	Ms4a4d
47.545	1.68703	0.00381861	ENSMUSG00000062743	Zfp677
311.695	1.6866	3.54857e-05	ENSMUSG00000076498	Trbc2
158.76	1.68295	3.82581e-05	ENSMUSG00000017607	Tns4
65.5157	1.67642	1.42419e-05	ENSMUSG00000006310	Zbtb32
871.564	1.6734	0.000332803	ENSMUSG00000097224	Gm26716
6419.17	1.67211	0.000413741	ENSMUSG00000058715	Fcer1g
1602.53	1.67205	0.000982648	ENSMUSG00000048163	Selplg
1641.03	1.6685	5.794e-05	ENSMUSG00000082292	Gm12250
7756.42	1.66747	1.01235e-06	ENSMUSG00000063286	Gm8995
157.977	1.66705	0.00168593	ENSMUSG00000004885	Crabp2
47.1381	1.66704	0.00858748	ENSMUSG00000022123	Scel
237.46	1.66349	8.87253e-07	ENSMUSG00000099974	Bcl2a1d
709.374	1.66293	0.000219237	ENSMUSG00000000530	Acvrl1
78.4851	1.66223	0.00707359	ENSMUSG00000032946	Rasgrp2
2496.64	1.66175	0.000414732	ENSMUSG00000000682	Cd52
65.7014	1.6617	0.00801954	ENSMUSG00000021213	Akr1c13
79.2318	1.66128	0.00495003	ENSMUSG00000022793	B4galt4
658.486	1.66004	2.67373e-06	ENSMUSG00000052477	C130026I21Rik
8931.26	1.65831	0.000113031	ENSMUSG00000028270	Gbp2
32.1059	1.65535	0.00455508	ENSMUSG00000063611	Gm10134
93.1306	1.65502	0.00916181	ENSMUSG00000062585	Cnr2
91.6129	1.65463	0.00208592	ENSMUSG00000114375	Gm31544
3851.21	1.64986	3.35371e-06	ENSMUSG00000028268	Gbp3
474.256	1.64765	0.00161261	ENSMUSG00000044674	Fzd1
507.765	1.6461	0.00112947	ENSMUSG00000013707	Tnfaip8l2
46.0306	1.64535	0.00104272	ENSMUSG00000002799	Jag2
592.592	1.64502	0.000234327	ENSMUSG00000030577	Cd22
2056.59	1.64468	3.54114e-05	ENSMUSG00000020644	Id2
58.4202	1.64406	4.36653e-05	ENSMUSG00000029408	Abcb9
1326.33	1.6425	0.00847485	ENSMUSG00000026981	Il1rn
2166.89	1.64239	1.24517e-05	ENSMUSG00000079018	Ly6c1
381.663	1.64111	1.37497e-11	ENSMUSG00000028885	Smpdl3b
202.51	1.63971	0.00492414	ENSMUSG00000002204	Napsa
335.42	1.63521	0.00838724	ENSMUSG00000019838	Slc16a10
917.071	1.63282	0.00220033	ENSMUSG00000022181	C6
70.7684	1.63189	0.00363432	ENSMUSG00000114871	Gm21370
458.21	1.62908	2.51304e-05	ENSMUSG00000086513	9130208D14Rik
2799.66	1.62779	0.00607271	ENSMUSG00000112023	Lilr4b
124.886	1.62716	0.00236747	ENSMUSG00000092517	Art2a
146.591	1.62383	0.000817214	ENSMUSG00000040327	Cul9
16.2335	1.62201	0.00304533	ENSMUSG00000095105	Edaradd
54.9255	1.61958	0.00893565	ENSMUSG00000048924	Ccdc125
1696.72	1.61936	2.98808e-06	ENSMUSG00000079547	H2-DMb1
6911.89	1.61799	0.00149926	ENSMUSG00000026712	Mrc1
1459.2	1.61744	2.22096e-05	ENSMUSG00000026773	Pfkfb3
1030.15	1.61255	0.00161652	ENSMUSG00000020376	Rnf130
126.507	1.61149	0.000186108	ENSMUSG00000046207	Pik3r6
163.46	1.61045	0.00707402	ENSMUSG00000003153	Slc2a3
296.856	1.61037	2.83695e-05	ENSMUSG00000052142	Rasal3
184.493	1.60685	9.8884e-06	ENSMUSG00000028803	Nipal3
1465.41	1.60664	1.09168e-05	ENSMUSG00000036469	March1
90.6278	1.60474	0.00102628	ENSMUSG00000084350	Znf41-ps
395.897	1.60386	0.000277537	ENSMUSG00000075256	Cerkl
499.21	1.60084	0.000522717	ENSMUSG00000095609	Gm21188
946.155	1.60062	0.000210542	ENSMUSG00000040466	Blvrb
3631.44	1.60004	0.00265461	ENSMUSG00000032359	Ctsh
266.703	1.59921	0.00335824	ENSMUSG00000053559	Smagp
219.391	1.59856	5.61828e-05	ENSMUSG00000041132	N4bp2l1
295.7	1.59851	0.00808021	ENSMUSG00000042659	Arrdc4
755.339	1.59613	3.08108e-07	ENSMUSG00000078945	Naip2
86.3884	1.58894	0.00325791	ENSMUSG00000040464	Gtpbp10
1651.62	1.58775	2.45194e-06	ENSMUSG00000027009	Itga4
1229.09	1.5859	1.32164e-06	ENSMUSG00000053318	Slamf8
343.19	1.58585	2.61891e-05	ENSMUSG00000051735	Rinl
4766.28	1.58561	0.000234757	ENSMUSG00000059498	Fcgr3
3744.42	1.58505	0.00417656	ENSMUSG00000079293	Clec7a
888.931	1.58269	1.92999e-05	ENSMUSG00000054640	Slc8a1
162.468	1.5819	9.08242e-05	ENSMUSG00000071203	Naip5
429.085	1.58127	0.0036552	ENSMUSG00000040710	St8sia4
223.549	1.57972	0.00817546	ENSMUSG00000011008	Mcoln2
484.349	1.57968	0.000267927	ENSMUSG00000039316	Rftn1
2163.26	1.57866	1.11304e-05	ENSMUSG00000039621	Prex1
104.215	1.57408	0.00604943	ENSMUSG00000024548	Setbp1
761.385	1.57395	0.00037449	ENSMUSG00000057137	Tmem140
60.0064	1.57243	0.00297067	ENSMUSG00000051359	Ncald
1098.48	1.57185	0.000123354	ENSMUSG00000034438	Gbp8
342.99	1.57038	0.000668256	ENSMUSG00000005583	Mef2c
76.1604	1.56844	0.000290567	ENSMUSG00000040537	Adam22
4536.93	1.56387	0.000887723	ENSMUSG00000078853	Igtp
394.654	1.56355	1.28972e-06	ENSMUSG00000021108	Prkch
523.614	1.56144	6.11211e-06	ENSMUSG00000027544	Nfatc2
676.796	1.56011	0.00343368	ENSMUSG00000035186	Ubd
509.028	1.55985	0.000470045	ENSMUSG00000016087	Fli1
496.892	1.55655	0.000876209	ENSMUSG00000022221	Ripk3
2379.19	1.55625	2.78904e-06	ENSMUSG00000037649	H2-DMa
68.7585	1.55537	0.000930806	ENSMUSG00000045730	Adrb2
137.04	1.55478	0.000254744	ENSMUSG00000043008	Klhl6
506.381	1.55423	0.00141254	ENSMUSG00000040751	Lat2
56.2513	1.55161	1.03546e-05	ENSMUSG00000078921	Tgtp2
203.847	1.55104	0.00426406	ENSMUSG00000068551	Zfp467
48.2697	1.55088	0.000567463	ENSMUSG00000029923	Rab19
75.6873	1.54726	0.0080603	ENSMUSG00000079808	LOC102638047
30.8466	1.54689	0.00163337	ENSMUSG00000102055	Gm28913
179.495	1.54685	0.00960216	ENSMUSG00000036006	Ripor2
2832.82	1.5467	1.78671e-07	ENSMUSG00000041515	Irf8
152.273	1.5466	0.00102456	ENSMUSG00000032718	Mansc1
480.059	1.54546	0.000320553	ENSMUSG00000020437	Myo1g
221.088	1.54417	0.00208914	ENSMUSG00000026170	Cyp27a1
676.828	1.54385	9.0928e-07	ENSMUSG00000078606	Gm4070
2285.59	1.54211	0.000288836	ENSMUSG00000004730	Adgre1
73.1989	1.54122	4.31806e-05	ENSMUSG00000024910	Ctsw
56.4319	1.54099	0.000239075	ENSMUSG00000101029	Gm29439
1096.95	1.54007	0.00060091	ENSMUSG00000040522	Tlr8
2045.97	1.538	0.00206821	ENSMUSG00000021876	Rnase4
303.417	1.53744	0.00192537	ENSMUSG00000042351	Grap2
31063.9	1.53394	0.000200739	ENSMUSG00000024610	Cd74
37.0142	1.53387	0.0013413	ENSMUSG00000030600	Lrfn1
1868.18	1.53369	0.000856859	ENSMUSG00000032011	Thy1
40.376	1.53045	0.00371342	ENSMUSG00000043505	Gimap5
79.4667	1.52938	0.000667299	ENSMUSG00000034738	Nostrin
98.7678	1.52829	0.00958558	ENSMUSG00000004837	Grap
34.0744	1.52829	0.00841456	ENSMUSG00000026700	Tnfsf4
680.07	1.52746	2.39878e-06	ENSMUSG00000021895	Arhgef3
709.664	1.52304	6.03485e-05	ENSMUSG00000031133	Arhgef6
638.345	1.52241	0.00081955	ENSMUSG00000004626	Stxbp2
1630.97	1.52228	0.0013413	ENSMUSG00000015947	Fcgr1
2530.84	1.5208	5.24373e-08	ENSMUSG00000030830	Itgal
1420.42	1.5203	4.94284e-06	ENSMUSG00000039699	Batf2
1050.87	1.51893	1.25657e-05	ENSMUSG00000019843	Fyn
524.012	1.51682	0.00136046	ENSMUSG00000060183	Cxcl11
17191.1	1.51539	0.000210289	ENSMUSG00000046805	Mpeg1
366.89	1.51434	0.000456939	ENSMUSG00000018507	Trpv2
2109.59	1.5132	0.000351937	ENSMUSG00000037731	Themis2
1653.99	1.50963	3.98348e-06	ENSMUSG00000073555	Gm4951
3806.61	1.50912	0.000548231	ENSMUSG00000000290	Itgb2
373	1.50888	0.000421944	ENSMUSG00000038235	F11r
67.4412	1.50622	1.02196e-05	ENSMUSG00000050106	Tmc8
34.7578	1.5053	0.00405796	ENSMUSG00000005951	Shpk
832.806	1.50476	8.65248e-06	ENSMUSG00000026358	Rgs1
1493.04	1.50428	0.00276102	ENSMUSG00000026177	Slc11a1
2220.48	1.50304	0.000244752	ENSMUSG00000055172	C1ra
55.3204	1.50153	0.00508034	ENSMUSG00000090062	Galnt6os
261.202	1.50069	1.62496e-05	ENSMUSG00000027030	Stk39
1278.12	1.49881	0.000569062	ENSMUSG00000024397	Aif1
117.979	1.49776	5.794e-05	ENSMUSG00000072844	G530011O06Rik
1019.82	1.49654	3.88773e-05	ENSMUSG00000021451	Sema4d
698.561	1.49586	0.00265461	ENSMUSG00000114608	Gm36161
8093.74	1.49387	1.3871e-05	ENSMUSG00000015340	Cybb
319.651	1.49282	1.09766e-05	ENSMUSG00000037860	Aim2
62.2176	1.49216	0.000785666	ENSMUSG00000117872	A530088E08Rik
2108.03	1.49207	0.000109288	ENSMUSG00000046879	Irgm1
406.302	1.48981	0.00258838	ENSMUSG00000025584	Pde8a
93.2763	1.48892	0.00845133	ENSMUSG00000036106	Prr5
153.184	1.48772	0.00658086	ENSMUSG00000067916	Zfp991
109.682	1.4861	1.33145e-10	ENSMUSG00000029449	Rhof
256.033	1.486	0.000913761	ENSMUSG00000038527	C1rl
2621.72	1.48535	0.000508149	ENSMUSG00000025017	Pik3ap1
894.195	1.48505	0.00354934	ENSMUSG00000058099	Nfam1
532.761	1.48495	0.00300087	ENSMUSG00000044456	Rin3
7168.53	1.48415	0.00100557	ENSMUSG00000015243	Abca1
51.2744	1.4785	0.00245688	ENSMUSG00000026630	Batf3
240.268	1.47813	0.00614411	ENSMUSG00000074785	Plxnc1
640.524	1.47739	0.000141743	ENSMUSG00000072109	A530040E14Rik
374.321	1.47465	0.000619087	ENSMUSG00000032754	Slc8b1
83.5049	1.47418	0.00288702	ENSMUSG00000086656	Gm15701
36.5255	1.4735	0.000224732	ENSMUSG00000000142	Axin2
3329.47	1.47195	0.00168883	ENSMUSG00000020120	Plek
74.2708	1.47176	0.00587626	ENSMUSG00000010021	Kif19a
42.8597	1.46949	0.000610853	ENSMUSG00000004633	Chn2
1539.98	1.46744	0.00245688	ENSMUSG00000030654	Arl6ip1
315.181	1.46516	0.00899777	ENSMUSG00000024885	Aldh3b1
241.95	1.46471	0.000401404	ENSMUSG00000009772	Nuak2
207.66	1.46353	0.00538488	ENSMUSG00000058254	Tspan7
240.157	1.4635	0.00540483	ENSMUSG00000005360	Slc1a3
343.572	1.46124	0.00871116	ENSMUSG00000021125	Arg2
1107.99	1.45918	0.000668698	ENSMUSG00000037405	Icam1
104.181	1.45861	1.32978e-06	ENSMUSG00000030336	Cd27
753.936	1.45843	0.00329389	ENSMUSG00000020865	Abcc3
517.221	1.45498	0.00871116	ENSMUSG00000073678	Pgap1
142.624	1.45429	0.000223757	ENSMUSG00000097077	Gm16712
476.878	1.454	0.00981344	ENSMUSG00000031012	Cask
4296.19	1.45336	0.00318081	ENSMUSG00000040747	Cd53
327.271	1.45262	0.000497734	ENSMUSG00000062866	Phactr2
179.977	1.45132	0.000554758	ENSMUSG00000050549	Fam241a
143.575	1.45108	0.00688439	ENSMUSG00000018102	Hist1h2bc
186.04	1.44971	0.00598468	ENSMUSG00000079481	Nhsl2
2858.68	1.44842	0.00027157	ENSMUSG00000070427	Il18bp
190.631	1.44719	0.00491286	ENSMUSG00000040229	Gpr34
2048.09	1.44699	0.00233783	ENSMUSG00000021457	Syk
162.394	1.44513	0.000137175	ENSMUSG00000046080	Clec9a
1662.06	1.44384	0.00107597	ENSMUSG00000052160	Pld4
437.102	1.44078	0.00482581	ENSMUSG00000045636	Mtus1
203.589	1.43752	0.00409931	ENSMUSG00000087362	Gm13710
178.203	1.43602	0.00479737	ENSMUSG00000029254	Stap1
996.108	1.4318	9.22012e-06	ENSMUSG00000032089	Il10ra
105.514	1.42947	0.00607107	ENSMUSG00000034266	Batf
421.291	1.42947	0.000156273	ENSMUSG00000017697	Ada
16568.6	1.4286	7.95189e-05	ENSMUSG00000030560	Ctsc
150.448	1.42503	0.00914115	ENSMUSG00000081723	Pira6
150.577	1.42493	0.0057604	ENSMUSG00000030223	Ptpro
980.658	1.4193	0.00186935	ENSMUSG00000015355	Cd48
9523.78	1.41906	0.000337565	ENSMUSG00000036905	C1qb
555.936	1.41471	0.00133578	ENSMUSG00000025915	Sgk3
5989.08	1.41084	0.00603451	ENSMUSG00000024810	Il33
221.329	1.41046	0.000179796	ENSMUSG00000050592	Fam78a
550.231	1.40993	0.00670033	ENSMUSG00000025104	Hdgfl3
1879.74	1.40952	0.000548986	ENSMUSG00000021423	Ly86
7081.87	1.40822	0.000889115	ENSMUSG00000050335	Lgals3
1759.1	1.40534	0.00414457	ENSMUSG00000024672	Ms4a7
487.869	1.40531	0.00190023	ENSMUSG00000032698	Lmo2
862.236	1.40452	0.000548231	ENSMUSG00000034116	Vav1
993.258	1.40422	5.46518e-05	ENSMUSG00000091191	Gm17334
1410.51	1.40327	6.47027e-05	ENSMUSG00000030064	Frmd4b
1985.98	1.40043	0.0017852	ENSMUSG00000027322	Siglec1
702.473	1.39612	0.00138105	ENSMUSG00000019832	Rab32
815.398	1.39592	0.0012405	ENSMUSG00000004952	Rasa4
271.809	1.39512	0.0066426	ENSMUSG00000046808	Atp10d
2572.3	1.39244	0.00676913	ENSMUSG00000040552	C3ar1
395.47	1.39205	5.46823e-05	ENSMUSG00000030263	Lrmp
1576.31	1.38965	0.00119411	ENSMUSG00000024675	Ms4a4c
238.959	1.3896	0.00711926	ENSMUSG00000072620	Slfn2
227.203	1.38767	0.00278495	ENSMUSG00000019876	Pkib
72.9425	1.38756	0.0011485	ENSMUSG00000049588	Ccdc69
71.7255	1.38585	0.00798796	ENSMUSG00000079445	B3gnt7
645.809	1.38563	1.36354e-08	ENSMUSG00000115469	Gm49227
557.096	1.38493	0.00893512	ENSMUSG00000053101	Gpr141
36.0699	1.38222	0.000148815	ENSMUSG00000086953	Aknaos
65.2964	1.38197	0.00588483	ENSMUSG00000062591	Tubb4a
1137.2	1.38178	1.17991e-06	ENSMUSG00000018654	Ikzf1
35.5779	1.38106	0.0014271	ENSMUSG00000101674	4930444A19Rik
606.539	1.37932	4.35925e-05	ENSMUSG00000089809	A930011G23Rik
606.539	1.37932	4.35925e-05	ENSMUSG00000089809	Rasgef1b
500.795	1.37222	0.00017804	ENSMUSG00000005803	Sqor
72.3352	1.3716	0.000554758	ENSMUSG00000066677	Ifi208
379.307	1.36915	0.000378985	ENSMUSG00000025357	Dgka
2324.65	1.36898	0.00223245	ENSMUSG00000002111	Spi1
1022.6	1.3689	3.24637e-07	ENSMUSG00000039158	Akna
11181.7	1.36865	0.00526449	ENSMUSG00000038642	Ctss
2585.93	1.36781	0.00315131	ENSMUSG00000049037	Clec4a1
96.9122	1.36753	0.00935086	ENSMUSG00000031497	Tnfsf13b
551.719	1.3667	0.0011065	ENSMUSG00000027995	Tlr2
23263.4	1.36159	0.00339713	ENSMUSG00000049775	Tmsb4x
209.889	1.36029	0.000668256	ENSMUSG00000017652	Cd40
2548.48	1.35949	0.0021574	ENSMUSG00000034855	Cxcl10
46.1276	1.35941	0.000222498	ENSMUSG00000087263	Gm15726
144.09	1.35908	0.00030864	ENSMUSG00000090054	Gm15629
1286.71	1.35819	0.00158686	ENSMUSG00000073412	Lst1
28.4495	1.35789	0.000383398	ENSMUSG00000002228	Ppm1j
62.2707	1.35769	0.000640601	ENSMUSG00000026649	Cfap126
1164.63	1.35726	1.01435e-05	ENSMUSG00000042190	Cmklr1
57.9354	1.35711	0.000703048	ENSMUSG00000086968	4933431E20Rik
135.842	1.35672	0.00506403	ENSMUSG00000031549	Ido2
450.983	1.35173	0.00295378	ENSMUSG00000091649	Phf11b
3867.22	1.3517	0.00278907	ENSMUSG00000032332	Col12a1
854.377	1.35155	0.00356266	ENSMUSG00000034786	Gpsm3
166.777	1.35111	0.000194093	ENSMUSG00000026829	Gbgt1
152.49	1.35091	6.65807e-05	ENSMUSG00000035561	Aldh1b1
106.117	1.34986	0.00247357	ENSMUSG00000054702	Ap1s3
1135.27	1.34938	0.00542372	ENSMUSG00000055805	Fmnl1
1235.83	1.34809	0.00150257	ENSMUSG00000024300	Myo1f
535.394	1.34786	0.00473131	ENSMUSG00000046688	Tifa
224.847	1.34715	0.000425514	ENSMUSG00000029204	Rhoh
881.467	1.3463	6.34492e-05	ENSMUSG00000042349	Ikbke
13491.2	1.34429	1.97865e-05	ENSMUSG00000027639	Samhd1
1848.13	1.34185	0.0059532	ENSMUSG00000030707	Coro1a
323.747	1.34039	0.00801924	ENSMUSG00000002668	Dennd1c
345.774	1.33948	0.00335937	ENSMUSG00000040723	Rcsd1
137.709	1.33935	7.70095e-06	ENSMUSG00000037999	Arap2
391.013	1.33865	0.00761981	ENSMUSG00000022876	Samsn1
604.414	1.33778	0.00325791	ENSMUSG00000034842	Art3
1297.95	1.33735	3.81632e-05	ENSMUSG00000038175	Mylip
1050.98	1.33519	1.05769e-07	ENSMUSG00000045827	Serpinb9
2109.7	1.33475	0.00109836	ENSMUSG00000020717	Pecam1
1676.95	1.33245	0.000162052	ENSMUSG00000024737	Slc15a3
53.7486	1.33074	0.00770346	ENSMUSG00000049608	Gpr55
3868.99	1.32935	9.4093e-05	ENSMUSG00000039126	Prune2
710.471	1.3271	2.20772e-05	ENSMUSG00000062980	Cped1
738.935	1.32645	5.07659e-07	ENSMUSG00000048534	Jaml
162.352	1.32616	0.00265071	ENSMUSG00000024798	Htr7
1364.97	1.32586	0.00010722	ENSMUSG00000039936	Pik3cd
579.205	1.32432	0.000854446	ENSMUSG00000034613	Ppm1h
93.923	1.32371	5.46823e-05	ENSMUSG00000021779	Thrb
185.745	1.32267	3.55176e-06	ENSMUSG00000102037	Bcl2a1a
2212.54	1.32225	4.4268e-05	ENSMUSG00000024677	Ms4a6b
701.478	1.31967	0.0051931	ENSMUSG00000030329	Pianp
108.434	1.31957	0.0042096	ENSMUSG00000109715	Gm45606
271.866	1.31462	0.0011078	ENSMUSG00000055994	Nod2
2008.78	1.31442	2.75674e-05	ENSMUSG00000020057	Dram1
3381.88	1.31346	0.00222138	ENSMUSG00000024781	Lipa
692.362	1.31243	0.000766397	ENSMUSG00000036381	P2ry14
692.362	1.31243	0.000766397	ENSMUSG00000036381	F630111L10Rik
1422.71	1.31206	0.00897359	ENSMUSG00000035004	Igsf6
113.024	1.31072	6.71626e-05	ENSMUSG00000025277	Abhd6
840.636	1.30992	0.00102456	ENSMUSG00000031165	Was
2002.62	1.30651	0.000937718	ENSMUSG00000030214	Plbd1
65310.1	1.30444	0.00205683	ENSMUSG00000004207	Psap
351.069	1.30425	0.0066426	ENSMUSG00000038623	Tm6sf1
139.68	1.30135	0.00197823	ENSMUSG00000052087	Rgs14
1158.45	1.29768	0.00578915	ENSMUSG00000030148	Clec4a2
7353.07	1.29748	0.000494629	ENSMUSG00000028581	Laptm5
903.042	1.29687	2.8416e-09	ENSMUSG00000022995	Enah
1134.71	1.29473	0.000522717	ENSMUSG00000059326	Csf2ra
154.002	1.29367	7.11975e-05	ENSMUSG00000026594	Ralgps2
2779.76	1.29266	4.04481e-06	ENSMUSG00000029298	Gbp9
4719.34	1.29172	0.000219237	ENSMUSG00000079419	Ms4a6c
54.8493	1.29128	0.00897622	ENSMUSG00000029490	Mfsd7a
564.975	1.28713	0.00332337	ENSMUSG00000038037	Socs1
389.646	1.28706	0.000744965	ENSMUSG00000047810	Ccdc88b
34.8664	1.28632	0.0041377	ENSMUSG00000112895	Gm47567
781.292	1.28558	0.00870078	ENSMUSG00000028525	Pde4b
611.388	1.28496	0.000177902	ENSMUSG00000041112	Elmo1
408.567	1.28392	0.00293072	ENSMUSG00000031264	Btk
293.572	1.28218	0.00909648	ENSMUSG00000029553	Tfec
626.082	1.28215	0.00319169	ENSMUSG00000046806	Cyren
1189.26	1.28025	5.31015e-07	ENSMUSG00000021886	Gpr65
4342.85	1.27874	0.000809365	ENSMUSG00000036908	Unc93b1
98.0546	1.27837	0.00153804	ENSMUSG00000034792	Gna15
59.7613	1.27641	0.00284204	ENSMUSG00000089844	A530032D15Rik
9613.91	1.27542	1.23481e-06	ENSMUSG00000022892	App
3345.07	1.27534	0.000849297	ENSMUSG00000099757	BE692007
649.826	1.27342	0.000714926	ENSMUSG00000031101	Sash3
1574.96	1.27316	0.000708455	ENSMUSG00000038178	Slc43a2
967.416	1.2725	0.00644982	ENSMUSG00000054404	Slfn5
68.1628	1.27044	0.00794872	ENSMUSG00000028088	Fmo5
66.7569	1.26861	0.00312344	ENSMUSG00000031828	Klhl36
2347.12	1.26839	0.000582823	ENSMUSG00000002699	Lcp2
442.736	1.26819	0.00160224	ENSMUSG00000019194	Scn1b
304.3	1.2677	0.00135129	ENSMUSG00000030761	Myo7a
6819.09	1.26752	8.87253e-07	ENSMUSG00000040253	Gbp7
351.453	1.26653	0.00010564	ENSMUSG00000057135	Scimp
2350.91	1.26611	0.0024297	ENSMUSG00000021728	Emb
654.43	1.26506	0.00021023	ENSMUSG00000109244	Gm44751
589.17	1.26438	3.10723e-06	ENSMUSG00000112510	Gm47566
1296.46	1.26394	0.000602888	ENSMUSG00000029413	Naaa
144.222	1.26056	0.00338783	ENSMUSG00000050010	Shisa3
1181.74	1.25982	0.00109836	ENSMUSG00000024965	Fermt3
600.955	1.25936	0.000363752	ENSMUSG00000029570	Lfng
1143.28	1.25838	5.05468e-07	ENSMUSG00000054720	Lrrc8c
347.276	1.25465	0.00865671	ENSMUSG00000031662	Snx20
8042.46	1.25122	0.000246359	ENSMUSG00000036896	C1qc
159.748	1.24903	0.000554409	ENSMUSG00000006411	Nectin4
113.901	1.24783	6.56853e-06	ENSMUSG00000032446	Eomes
12832.1	1.24764	0.000763125	ENSMUSG00000021998	Lcp1
502.368	1.24686	0.000468277	ENSMUSG00000021186	Fbln5
2656.06	1.24465	0.000935055	ENSMUSG00000023349	Clec4n
1828.44	1.24202	0.00432837	ENSMUSG00000024644	Cndp2
3302.17	1.23945	0.000668256	ENSMUSG00000022148	Fyb
109.028	1.23938	0.00374997	ENSMUSG00000041762	Gpr155
3032.67	1.23853	0.00268297	ENSMUSG00000031827	Cotl1
33.3807	1.23443	0.00385716	ENSMUSG00000097154	Gm26510
77.3714	1.23391	0.0033599	ENSMUSG00000001763	Tspan33
462.368	1.23296	0.00325409	ENSMUSG00000039304	Tnfsf10
3849.33	1.232	0.000244752	ENSMUSG00000022488	Nckap1l
523.055	1.23014	0.00389557	ENSMUSG00000005043	Sgsh
164.139	1.22877	0.00129719	ENSMUSG00000061578	Ksr2
397.593	1.22806	0.00433752	ENSMUSG00000057596	Trim30d
368.628	1.22772	0.00171445	ENSMUSG00000042684	Npl
434.697	1.22662	1.60178e-05	ENSMUSG00000022270	Retreg1
155.595	1.22603	0.00898745	ENSMUSG00000086327	Slfn5os
770.345	1.22463	6.01056e-07	ENSMUSG00000032688	Malt1
170.467	1.22206	0.00505685	ENSMUSG00000013483	Card14
1183.36	1.21929	0.00325409	ENSMUSG00000020589	Fam49a
85.9617	1.21909	0.00247792	ENSMUSG00000051147	Nat2
522.982	1.21895	0.00899777	ENSMUSG00000054203	Ifi205
3711.96	1.2184	0.00590485	ENSMUSG00000074622	Mafb
296.967	1.21742	0.00662561	ENSMUSG00000028128	F3
945.068	1.2123	0.00441211	ENSMUSG00000071715	Ncf4
182.52	1.21197	0.00426204	ENSMUSG00000052760	A630001G21Rik
2302.81	1.21104	0.00383265	ENSMUSG00000033777	Tlr13
1751.97	1.20617	0.000944206	ENSMUSG00000048865	Arhgap30
103.391	1.20466	0.00801954	ENSMUSG00000025375	Aatk
933.295	1.19627	0.00174024	ENSMUSG00000049988	Lrrc25
341.651	1.19563	0.000554064	ENSMUSG00000040528	Milr1
225.416	1.19522	0.00971053	ENSMUSG00000021298	Gpr132
4268.7	1.19424	0.00438423	ENSMUSG00000024679	Ms4a6d
1750.34	1.19332	0.000287468	ENSMUSG00000018340	Anxa6
5979.65	1.18985	0.000856859	ENSMUSG00000026395	Ptprc
1650.37	1.18918	0.00146977	ENSMUSG00000022831	Hcls1
455.863	1.18858	0.00247192	ENSMUSG00000024013	Fgd2
248.187	1.18821	0.00728505	ENSMUSG00000091423	Gm17509
5234.67	1.18626	0.00027157	ENSMUSG00000069874	Irgm2
162.088	1.18454	0.00593178	ENSMUSG00000050350	Gpr18
702.674	1.18388	0.000309001	ENSMUSG00000026430	Rassf5
3215.76	1.18126	0.000521495	ENSMUSG00000020101	Vsir
356.037	1.18109	0.00278907	ENSMUSG00000092482	Gm20531
3360.77	1.18028	0.00044274	ENSMUSG00000067212	H2-T23
258.472	1.17888	0.00136051	ENSMUSG00000052248	Zeb2os
9477.31	1.17833	0.00920906	ENSMUSG00000037902	Sirpa
8594.55	1.17771	0.00247046	ENSMUSG00000031207	Msn
185.939	1.17701	0.00475758	ENSMUSG00000027901	Dennd2d
837.029	1.17686	0.00615925	ENSMUSG00000040328	Olfr56
330.999	1.17676	0.000166628	ENSMUSG00000059810	Rgs3
169.255	1.17513	0.000468277	ENSMUSG00000028789	Azin2
1478.94	1.17333	0.0035864	ENSMUSG00000044708	Kcnj10
555.612	1.17272	0.00531621	ENSMUSG00000034684	Sema3f
659.659	1.16887	1.54444e-06	ENSMUSG00000021830	Txndc16
286.95	1.16799	0.00284652	ENSMUSG00000037337	Map4k1
1163.41	1.16619	9.47502e-05	ENSMUSG00000031903	Pla2g15
253.551	1.15899	0.000526777	ENSMUSG00000074385	Gm10684
917.207	1.15891	6.92216e-05	ENSMUSG00000022901	Cd86
6058.95	1.15738	0.00417925	ENSMUSG00000018899	Irf1
54.6082	1.15729	0.00601125	ENSMUSG00000085684	4930469K13Rik
1056.31	1.15714	0.0053469	ENSMUSG00000024014	Pim1
1693.28	1.15623	0.000946945	ENSMUSG00000026288	Inpp5d
761.393	1.15539	0.000636895	ENSMUSG00000066800	Rnasel
175.883	1.15512	0.00644573	ENSMUSG00000054855	Rnd1
2037.68	1.15405	0.0044165	ENSMUSG00000015745	Plekho1
830.1	1.15237	0.000215076	ENSMUSG00000079057	Cyp4v3
8137.21	1.15121	0.000933934	ENSMUSG00000036887	C1qa
82.0872	1.15105	0.00258838	ENSMUSG00000040616	Tmem51
1599.77	1.147	0.00916181	ENSMUSG00000097142	Gm26778
1117.67	1.14601	0.00112888	ENSMUSG00000010307	Tmem86a
6328.18	1.14343	0.00304536	ENSMUSG00000024621	Csf1r
1218.42	1.14304	0.00150872	ENSMUSG00000023915	Tnfrsf21
946.85	1.1417	0.00127385	ENSMUSG00000034330	Plcg2
2157.8	1.13804	0.00288702	ENSMUSG00000048120	Entpd1
256.494	1.13682	0.00465361	ENSMUSG00000049232	Tigd2
357.868	1.13226	0.00199004	ENSMUSG00000040061	Plcb2
481.323	1.13144	0.00140208	ENSMUSG00000027219	Slc28a2
4764.56	1.13026	0.00295866	ENSMUSG00000003617	Cp
119.459	1.12977	0.000173553	ENSMUSG00000097364	Gm26719
504.236	1.12912	0.00503962	ENSMUSG00000045679	Pqlc3
2598.85	1.12798	0.00510515	ENSMUSG00000018008	Cyth4
500.603	1.12777	0.00738744	ENSMUSG00000025059	Gk
1437.59	1.12484	0.00677359	ENSMUSG00000036622	Atp13a2
48.9731	1.12073	0.00436251	ENSMUSG00000069893	9930111J21Rik1
3370.3	1.11882	0.000118027	ENSMUSG00000040033	Stat2
298.801	1.11852	0.00356734	ENSMUSG00000097585	E230029C05Rik
371.78	1.11792	0.00505456	ENSMUSG00000037280	Galnt6
414.269	1.11525	0.00997329	ENSMUSG00000058672	Tubb2a
53.0189	1.11521	0.00329683	ENSMUSG00000086414	Gm15645
483.642	1.11496	0.00772112	ENSMUSG00000022014	Epsti1
494.603	1.11494	0.00503962	ENSMUSG00000031389	Arhgap4
6852.36	1.10981	0.000611478	ENSMUSG00000026656	Fcgr2b
89.0858	1.10701	9.59201e-07	ENSMUSG00000097509	B230322F03Rik
201.505	1.10507	0.00841456	ENSMUSG00000026433	Rab29
4134.55	1.10391	0.00603451	ENSMUSG00000026104	Stat1
125.395	1.10234	0.00960897	ENSMUSG00000004032	Gstm5
1224.82	1.10077	3.58927e-05	ENSMUSG00000070034	Sp110
1149.25	1.09971	0.00289687	ENSMUSG00000048779	P2ry6
46.4488	1.0997	0.00742961	ENSMUSG00000033644	Piwil2
92.6588	1.09889	0.00251134	ENSMUSG00000094127	G530012D18Rik
669.13	1.09392	0.0044376	ENSMUSG00000000958	Slc7a7
228.199	1.09385	0.000131657	ENSMUSG00000074796	Slc4a11
163.422	1.09083	0.00279747	ENSMUSG00000036944	Tmem71
552.96	1.08798	0.000353918	ENSMUSG00000023169	Slc38a1
4377.62	1.08689	0.00360441	ENSMUSG00000040613	Apobec1
1333.11	1.08687	0.000152123	ENSMUSG00000031093	Dock11
506.03	1.08469	0.00371342	ENSMUSG00000028028	Alpk1
1370.34	1.08301	0.00638628	ENSMUSG00000024663	Rab3il1
664.546	1.08169	0.00356878	ENSMUSG00000037960	Card19
495.813	1.07956	0.000215076	ENSMUSG00000024778	Fas
34.2095	1.07937	0.0057604	ENSMUSG00000036306	Lzts1
1232.41	1.07895	0.00874317	ENSMUSG00000003283	Hck
893.196	1.07546	0.0051211	ENSMUSG00000045322	Tlr9
1254.42	1.07506	0.0017064	ENSMUSG00000011884	Gltp
2883.75	1.07463	0.00083664	ENSMUSG00000025314	Ptprj
3491.26	1.06276	0.00795185	ENSMUSG00000030748	Il4ra
745.235	1.06234	0.00964368	ENSMUSG00000024646	Cyb5a
940.798	1.06079	0.0050531	ENSMUSG00000009292	Trpm2
20206.4	1.06017	0.00379376	ENSMUSG00000022108	Itm2b
126.697	1.05851	0.00395679	ENSMUSG00000093768	Gm20650
1269.03	1.05826	0.00438436	ENSMUSG00000037685	Atp8a1
838.464	1.05701	0.00739437	ENSMUSG00000051506	Wdfy4
2423.34	1.05578	0.00993885	ENSMUSG00000004266	Ptpn6
679.23	1.05423	0.00289687	ENSMUSG00000020573	Pik3cg
124.379	1.05076	6.03485e-05	ENSMUSG00000059970	Hspa2
753.486	1.05029	0.000672935	ENSMUSG00000025085	Ablim1
1998.92	1.04702	0.000533855	ENSMUSG00000021262	Evl
891.78	1.04529	0.00796364	ENSMUSG00000018381	Abi3
83.4358	1.0444	0.00435161	ENSMUSG00000071552	Tigit
13365.6	1.04244	0.00384883	ENSMUSG00000021190	Lgmn
6916.54	1.03945	0.00167465	ENSMUSG00000024066	Xdh
5602.86	1.03822	5.39274e-08	ENSMUSG00000025044	Msr1
3084.93	1.03765	0.00195928	ENSMUSG00000021266	Wars
1469.64	1.03598	0.00438436	ENSMUSG00000052384	Nrros
856.722	1.03457	0.00104056	ENSMUSG00000035697	Arhgap45
14179	1.03383	0.00169096	ENSMUSG00000031762	Mt2
327.501	1.02792	0.00684225	ENSMUSG00000024818	Slc25a45
2361.3	1.02649	0.00505685	ENSMUSG00000026737	Pip4k2a
189.521	1.02545	0.00176311	ENSMUSG00000035299	Mid1
6297.81	1.0235	1.70683e-05	ENSMUSG00000027447	Cst3
888.566	1.01916	0.000349769	ENSMUSG00000035725	Prkx
224.493	1.01189	0.000146646	ENSMUSG00000035208	Slfn8
1366.19	1.00852	2.86033e-05	ENSMUSG00000046157	Tmem229b
952.5	1.00794	0.00149926	ENSMUSG00000017132	Cyth1
53.1005	1.00723	0.00467426	ENSMUSG00000059060	Rad51b
34.9282	1.00565	0.00852814	ENSMUSG00000006179	Prss16
14126.4	1.00477	0.0044376	ENSMUSG00000110588	Gm45774
935.968	1.00455	0.000785611	ENSMUSG00000038280	Ostm1
4617.45	1.00263	0.000340177	ENSMUSG00000034422	Parp14
503.915	1.00262	0.0081314	ENSMUSG00000020733	Slc9a3r1
95.4695	1.00258	0.00177154	ENSMUSG00000087515	Gm13554
1460.18	1.00213	0.00858207	ENSMUSG00000033355	Rtp4
2066.88	0.996542	1.46711e-05	ENSMUSG00000039497	Dse
404.689	0.996202	0.00551554	ENSMUSG00000032577	Mapkapk3
509.323	0.994288	0.000232915	ENSMUSG00000039157	Fam102a
433.264	0.992391	0.00551554	ENSMUSG00000039981	Zc3h12d
1088.77	0.992133	0.00419264	ENSMUSG00000022971	Ifnar2
454.973	0.991132	0.00236797	ENSMUSG00000026307	Scly
2484.3	0.990905	0.00712035	ENSMUSG00000038156	Spon1
2059.16	0.99047	4.17124e-05	ENSMUSG00000059456	Ptk2b
2509.73	0.989073	0.00155792	ENSMUSG00000042726	Trafd1
61.7868	0.987066	0.00198541	ENSMUSG00000028943	Espn
5372.83	0.986989	0.00177154	ENSMUSG00000040659	Efhd2
409.931	0.986926	0.00870293	ENSMUSG00000041488	Stx3
204.468	0.986819	0.000515723	ENSMUSG00000073628	NA
1291.66	0.986164	9.26724e-07	ENSMUSG00000069892	9930111J21Rik2
806.885	0.985968	0.00181564	ENSMUSG00000062300	Nectin2
80.8514	0.983815	0.000232915	ENSMUSG00000068314	NA
1479.46	0.983352	0.00229593	ENSMUSG00000039005	Tlr4
49.3013	0.982754	0.00145634	ENSMUSG00000024901	Peli3
577.694	0.982059	0.00125794	ENSMUSG00000041642	Kif21b
1609.36	0.980569	1.7898e-13	ENSMUSG00000056220	Pla2g4a
177.062	0.979864	0.00233232	ENSMUSG00000039193	Nlrc4
935.306	0.979513	0.000109392	ENSMUSG00000001741	Il16
639.524	0.97854	3.62428e-05	ENSMUSG00000033213	AA467197
462.13	0.976873	0.00645756	ENSMUSG00000051185	Fam174a
326.388	0.97443	0.00048571	ENSMUSG00000039470	Zdhhc2
581.91	0.973203	0.00346804	ENSMUSG00000021263	Degs2
715.737	0.971642	0.00027157	ENSMUSG00000052331	Ankrd44
5646.31	0.971042	0.000113031	ENSMUSG00000020572	Nampt
402.291	0.968688	0.00895029	ENSMUSG00000028164	Manba
330.987	0.968114	0.00163262	ENSMUSG00000039942	Ptger4
2574.46	0.966054	0.00206355	ENSMUSG00000030921	Trim30a
1807.87	0.958156	0.000864446	ENSMUSG00000021948	Prkcd
151.43	0.957967	0.00476763	ENSMUSG00000037318	Traf3ip3
3354.45	0.957753	0.00381861	ENSMUSG00000006519	Cyba
6897.75	0.950744	0.00494971	ENSMUSG00000000594	Gm2a
1231.69	0.949544	0.000326576	ENSMUSG00000031304	Il2rg
437.712	0.947786	0.00831452	ENSMUSG00000090124	Ugt1a7c
1204.22	0.945856	0.00367063	ENSMUSG00000022372	Sla
2022.69	0.944652	0.000197873	ENSMUSG00000037410	Tbc1d2b
740.815	0.93954	0.00197972	ENSMUSG00000054676	1600014C10Rik
1641.42	0.938584	4.44121e-06	ENSMUSG00000038608	Dock10
811.92	0.938267	0.00244432	ENSMUSG00000075702	Selenom
1089.45	0.937367	0.00319103	ENSMUSG00000003518	Dusp3
252.819	0.935111	0.00284652	ENSMUSG00000022018	Rgcc
54.4073	0.926282	0.00503151	ENSMUSG00000113647	NA
269.725	0.924629	0.000849297	ENSMUSG00000097194	NA
851.526	0.923399	0.000858061	ENSMUSG00000026932	Nacc2
1450.45	0.922328	0.000595091	ENSMUSG00000055541	Lair1
510.404	0.920792	0.00223693	ENSMUSG00000024642	Tle4
326.194	0.920654	0.00984181	ENSMUSG00000022594	Lynx1
1383.83	0.919709	0.00301531	ENSMUSG00000028480	Glipr2
750.117	0.918233	0.00444108	ENSMUSG00000061778	Mospd2
642.283	0.918107	7.50877e-07	ENSMUSG00000067203	H2-K2
986.138	0.917323	0.00106364	ENSMUSG00000115338	Pnp
114.439	0.917002	0.00206499	ENSMUSG00000052724	NA
2398.93	0.914165	0.000117526	ENSMUSG00000026421	Csrp1
7445.26	0.913127	0.00226977	ENSMUSG00000037321	Tap1
1302.46	0.912969	0.00061224	ENSMUSG00000022637	Cblb
2456.19	0.911764	0.00326679	ENSMUSG00000092550	NA
1831.32	0.911623	0.00243394	ENSMUSG00000033538	Casp4
933.78	0.911046	0.00893565	ENSMUSG00000033016	Nfatc1
175.179	0.909934	0.00553893	ENSMUSG00000051817	Sox12
3939.45	0.906894	0.0024297	ENSMUSG00000036943	Rab8b
104.396	0.904879	0.00201546	ENSMUSG00000033871	Ppargc1b
887.689	0.898736	0.00974706	ENSMUSG00000044583	Tlr7
286.428	0.898678	0.00739486	ENSMUSG00000048621	Gm6377
3386.37	0.896086	0.006857	ENSMUSG00000018920	Cxcl16
974.24	0.895331	1.04297e-07	ENSMUSG00000051236	Msrb3
965.135	0.890463	0.00234946	ENSMUSG00000039637	Coro7
869.641	0.890251	0.00114368	ENSMUSG00000087700	NA
730.39	0.888274	5.40094e-05	ENSMUSG00000041143	Tmco4
490.649	0.887779	0.00118329	ENSMUSG00000037921	Ddx60
1160.17	0.887156	0.00329389	ENSMUSG00000019850	Tnfaip3
2263.42	0.887047	0.00251134	ENSMUSG00000002107	Celf2
2900.41	0.884832	0.0023633	ENSMUSG00000028793	Rnf19b
401.331	0.88426	5.794e-05	ENSMUSG00000072694	1500011B03Rik
401.331	0.88426	5.794e-05	ENSMUSG00000072694	2610524H06Rik
1348.36	0.883051	0.00196446	ENSMUSG00000029007	Agtrap
1274.92	0.882387	0.00662561	ENSMUSG00000070031	Sp140
153.462	0.879313	0.00821166	ENSMUSG00000070407	Hs3st3b1
5706.37	0.876496	0.00671226	ENSMUSG00000058624	Gda
1944.09	0.875246	0.00616519	ENSMUSG00000029119	Man2b2
1622.02	0.873345	3.13212e-05	ENSMUSG00000075254	Heg1
6725.76	0.870928	0.00304606	ENSMUSG00000021109	Hif1a
2373.22	0.870535	0.00314439	ENSMUSG00000060216	Arrb2
2075.21	0.868273	0.00327685	ENSMUSG00000034947	Tmem106a
655.794	0.86555	0.00392562	ENSMUSG00000103730	NA
1391.52	0.865242	0.000986831	ENSMUSG00000027199	Gatm
1355.81	0.865086	0.00112345	ENSMUSG00000031659	Adcy7
891.773	0.859992	0.0058315	ENSMUSG00000040483	Xaf1
319.408	0.859553	0.00174358	ENSMUSG00000020903	Stx8
443.658	0.858329	0.00799074	ENSMUSG00000031245	Hmgn5
1864.03	0.854497	9.0928e-07	ENSMUSG00000025511	Tspan4
216.298	0.850649	0.00630451	ENSMUSG00000024963	Dnajc4
1114.33	0.849695	0.00318847	ENSMUSG00000035891	Cerk
659.711	0.847053	0.00865671	ENSMUSG00000003228	Grk5
843.01	0.841913	0.00404724	ENSMUSG00000023206	Il15ra
272.82	0.841729	0.00355504	ENSMUSG00000024521	Pmaip1
1054.97	0.838004	0.00581133	ENSMUSG00000014547	Wdfy2
854.277	0.836509	0.0033392	ENSMUSG00000046027	Stard5
156.09	0.83631	0.00967046	ENSMUSG00000048796	Cyb561d1
3271.99	0.83468	0.00685565	ENSMUSG00000028599	Tnfrsf1b
5519.95	0.834349	0.00161261	ENSMUSG00000024338	Psmb8
1702.12	0.829217	0.0050531	ENSMUSG00000032812	Arap1
211.635	0.825009	2.03235e-06	ENSMUSG00000033147	Slc22a15
3437.18	0.824955	1.64224e-06	ENSMUSG00000035273	Hpse
381.403	0.823229	0.00688575	ENSMUSG00000005763	Cd247
700.636	0.822063	0.0012052	ENSMUSG00000028194	Ddah1
397.162	0.82189	2.47878e-05	ENSMUSG00000034731	Dgkh
2177.12	0.820191	0.00305999	ENSMUSG00000074398	Gm15441
5040.76	0.816637	0.00438436	ENSMUSG00000031246	Sh3bgrl
1014.41	0.815467	0.00801954	ENSMUSG00000028273	Pdlim5
551.305	0.812312	0.00823473	ENSMUSG00000050732	Vamp8
73.486	0.811495	0.00260645	ENSMUSG00000056144	Trim34a
1345.94	0.810398	7.6672e-05	ENSMUSG00000035954	Dock4
449.062	0.809722	0.00665896	ENSMUSG00000104653	NA
469.398	0.807911	0.00497114	ENSMUSG00000033467	Crlf2
1546.01	0.800789	0.00296868	ENSMUSG00000021196	Pfkp
2442.25	0.79744	9.3237e-09	ENSMUSG00000065954	Tacc1
1499.58	0.797134	0.00522637	ENSMUSG00000060090	Rp2
2256.75	0.79699	0.00136062	ENSMUSG00000049625	Tifab
2073.9	0.796468	0.000730109	ENSMUSG00000038301	Snx10
626.965	0.794762	0.000101849	ENSMUSG00000057069	Ero1lb
211.365	0.794731	0.000647849	ENSMUSG00000034413	Neurl1b
278.114	0.791645	0.00684724	ENSMUSG00000024776	Stambpl1
9556.16	0.790392	0.00462805	ENSMUSG00000034707	Gns
2093.02	0.779009	0.00271474	ENSMUSG00000022906	Parp9
1045.78	0.778311	0.00265461	ENSMUSG00000056234	Ncoa4
1129.12	0.776524	0.00955453	ENSMUSG00000061288	Taok3
214.018	0.775897	0.0053469	ENSMUSG00000000732	Icosl
2677.19	0.773846	0.00443709	ENSMUSG00000049502	Dtx3l
892.725	0.7737	0.000120734	ENSMUSG00000026536	Ifi211
425.426	0.773079	0.00163337	ENSMUSG00000113029	NA
313.212	0.772323	0.00170201	ENSMUSG00000062526	Mppe1
151.951	0.77212	0.00161652	ENSMUSG00000024524	Gnal
402.859	0.768857	0.000832026	ENSMUSG00000026471	Mr1
1059.69	0.768198	4.43877e-06	ENSMUSG00000079442	St6galnac4
103.214	0.76065	0.00032315	ENSMUSG00000110378	NA
959.334	0.759329	0.00416172	ENSMUSG00000051177	Plcb1
1111.04	0.758382	0.00520886	ENSMUSG00000022765	Snap29
884.082	0.755514	1.24517e-05	ENSMUSG00000053641	Dennd4a
721.2	0.755417	0.0055192	ENSMUSG00000050002	Idnk
334.991	0.751043	0.00301659	ENSMUSG00000028476	Reck
7686.09	0.748779	0.00553604	ENSMUSG00000038393	Txnip
397.317	0.747694	0.00469923	ENSMUSG00000045414	Dipk2a
2069.25	0.747553	0.00440674	ENSMUSG00000027035	Cers6
824.129	0.745393	0.00346325	ENSMUSG00000032596	Uba7
271.929	0.743847	0.00288617	ENSMUSG00000022479	Vdr
759.936	0.742682	0.00113463	ENSMUSG00000037257	Aagab
619.802	0.742428	0.000491873	ENSMUSG00000020225	Tmbim4
2763.14	0.741115	0.00737498	ENSMUSG00000026222	Sp100
2873.5	0.739936	0.00532191	ENSMUSG00000059923	Grb2
1954	0.735161	0.00772112	ENSMUSG00000023048	Prr13
440.063	0.733841	0.00958558	ENSMUSG00000097860	NA
3483.43	0.723494	9.78515e-06	ENSMUSG00000074151	Nlrc5
1462.31	0.722673	0.00801954	ENSMUSG00000066151	Fkbp15
2815.34	0.71989	0.000107952	ENSMUSG00000075415	Fnbp1
997.932	0.719883	0.000394202	ENSMUSG00000105813	NA
1108.35	0.719178	0.000407724	ENSMUSG00000030774	Pak1
348.812	0.718597	0.00455316	ENSMUSG00000052949	Rnf157
192.169	0.718062	0.00807422	ENSMUSG00000033450	Tagap
2512.21	0.717107	0.000587373	ENSMUSG00000032076	Cadm1
93.869	0.71412	0.00476928	ENSMUSG00000051037	Zfp455
294.45	0.7123	0.00200288	ENSMUSG00000021420	Fars2
601.158	0.710863	2.29342e-06	ENSMUSG00000022035	Ccdc25
1878.06	0.707734	0.00287688	ENSMUSG00000026896	Ifih1
580.387	0.707387	0.00333803	ENSMUSG00000038311	2410017I17Rik
2264.63	0.707136	3.06008e-06	ENSMUSG00000042082	Arsb
986.55	0.707049	0.00109772	ENSMUSG00000022337	Emc2
3779.83	0.706933	0.00278907	ENSMUSG00000022216	Psme1
673.125	0.706143	1.07476e-05	ENSMUSG00000027615	Hps3
2491.02	0.703921	0.00328658	ENSMUSG00000027078	Ube2l6
238.008	0.700629	0.00237193	ENSMUSG00000024948	Map4k2
1618.47	0.700062	0.00226736	ENSMUSG00000020100	Slc29a3
422.578	0.695013	0.00197823	ENSMUSG00000042333	Tnfrsf14
11648.7	0.693147	0.00113871	ENSMUSG00000027962	Vcam1
403.655	0.692572	0.00475758	ENSMUSG00000041650	Pcca
1154.48	0.692565	0.00826992	ENSMUSG00000040774	Cept1
1789.71	0.690458	0.00247453	ENSMUSG00000024277	Mapre2
1107.22	0.689457	2.16683e-05	ENSMUSG00000032434	Cmtm6
782.056	0.686559	0.00164273	ENSMUSG00000046110	Serinc4
463.541	0.685975	0.00135957	ENSMUSG00000087338	Scpep1os
716.797	0.684485	0.0018972	ENSMUSG00000079507	H2-Q1
873.486	0.684253	2.58377e-11	ENSMUSG00000039047	Pigk
770.702	0.684242	0.000519234	ENSMUSG00000020647	Ncoa1
1797.29	0.68242	1.15448e-06	ENSMUSG00000052298	Cdc42se2
3047.15	0.682373	0.00762505	ENSMUSG00000031839	Hsbp1
545.116	0.681315	0.00739437	ENSMUSG00000035824	Tk2
3539.05	0.676477	1.39938e-05	ENSMUSG00000036402	Gng12
2627.05	0.674841	0.000664275	ENSMUSG00000090272	Mndal
645.18	0.67161	9.56157e-05	ENSMUSG00000034111	Tmed8
305.379	0.671436	0.00303149	ENSMUSG00000047446	Arl4a
1104.24	0.669251	0.00373151	ENSMUSG00000045664	Cdc42ep2
128.476	0.668023	0.00875239	ENSMUSG00000049411	Tmem241
1207.23	0.665049	4.92266e-09	ENSMUSG00000097582	NA
1286.74	0.664882	0.00142618	ENSMUSG00000036636	Clcn7
2764.96	0.661554	0.000208284	ENSMUSG00000019978	Epb41l2
507.694	0.660014	0.00363182	ENSMUSG00000033938	Ndufb7
4813.44	0.656704	0.00815253	ENSMUSG00000027293	Ehd4
1152.57	0.65668	0.00571895	ENSMUSG00000115987	Vps28
508.328	0.656372	0.00966163	ENSMUSG00000022214	Dcaf11
778.208	0.655233	0.000414732	ENSMUSG00000025076	Casp7
1677	0.65319	0.00273448	ENSMUSG00000039115	Itga9
2411.38	0.652587	0.000118654	ENSMUSG00000022186	Oxct1
1322.8	0.651758	0.000326576	ENSMUSG00000021892	Sh3bp5
1329.37	0.648328	0.000204295	ENSMUSG00000024601	Isoc1
1400.12	0.646935	0.00233435	ENSMUSG00000021754	Map3k1
272.39	0.644232	0.0057345	ENSMUSG00000020598	Nrcam
672.446	0.640672	0.00399358	ENSMUSG00000040560	Wdr7
3412.45	0.640364	0.000109367	ENSMUSG00000060519	Tor3a
481.078	0.636224	0.00132886	ENSMUSG00000041135	Ripk2
404.215	0.635641	0.00279398	ENSMUSG00000025323	Sp4
524.73	0.633678	0.00546797	ENSMUSG00000002058	Unc119
145.704	0.633533	0.00316159	ENSMUSG00000027583	Zbtb46
2682.2	0.632571	3.31601e-05	ENSMUSG00000022867	Usp25
2083.44	0.630946	5.25024e-05	ENSMUSG00000101438	Gm19412
1332.54	0.630027	0.00501555	ENSMUSG00000073403	NA
699.657	0.627875	0.00161261	ENSMUSG00000030966	Trim21
822.963	0.626716	0.00578459	ENSMUSG00000049686	Orai1
603.978	0.613975	0.00955786	ENSMUSG00000034320	Slc26a2
1016.85	0.610272	0.00296278	ENSMUSG00000038910	Plcl2
1564.58	0.607853	0.00413352	ENSMUSG00000021365	Nedd9
37885.9	0.607837	0.00477957	ENSMUSG00000073411	H2-D1
984.901	0.605537	0.00198022	ENSMUSG00000022552	Sharpin
536.536	0.604362	0.00840984	ENSMUSG00000054792	Klhl18
3777.32	0.593796	0.00019707	ENSMUSG00000026880	Stom
2177.83	0.593655	7.22767e-06	ENSMUSG00000034957	Cebpa
4509.87	0.593564	0.00295167	ENSMUSG00000026223	Itm2c
343.007	0.591517	0.00561701	ENSMUSG00000038055	Dexi
696.77	0.59054	0.000419724	ENSMUSG00000059734	Ndufs8
1677.82	0.589846	6.03485e-05	ENSMUSG00000019866	Crybg1
21395.6	0.58472	0.00138751	ENSMUSG00000061232	H2-K1
431.137	0.584523	0.00135129	ENSMUSG00000033781	Asb13
531.497	0.581704	0.00219838	ENSMUSG00000041654	Slc39a11
4399.99	0.579463	0.00273923	ENSMUSG00000053931	Cnn3
3590.89	0.57945	0.00742649	ENSMUSG00000064330	Pde6h
2652.43	0.573066	0.00615925	ENSMUSG00000035311	Gnptab
986.859	0.571826	0.00777173	ENSMUSG00000037997	Parp11
762.647	0.56988	0.00211374	ENSMUSG00000039230	Tbcd
3891.91	0.568912	1.85814e-05	ENSMUSG00000033004	Mycbp2
2508.23	0.566683	0.00273923	ENSMUSG00000069744	Psmb3
1119.35	0.563191	0.0018711	ENSMUSG00000030659	Nucb2
238.102	0.56196	0.00455069	ENSMUSG00000039887	Alg14
747.765	0.558666	0.000738503	ENSMUSG00000098188	Sowahc
2630.41	0.556933	0.00461711	ENSMUSG00000024858	Grk2
12059.1	0.555999	2.17909e-06	ENSMUSG00000027763	Mbnl1
1055.04	0.55402	0.00912953	ENSMUSG00000035354	Uvrag
1613.93	0.549758	0.000792795	ENSMUSG00000022575	Gsdmd
2926.74	0.545732	0.00875239	ENSMUSG00000026094	Stk17b
5144.6	0.5452	0.000335708	ENSMUSG00000027366	Sppl2a
3279.33	0.543767	0.00315979	ENSMUSG00000039501	Znfx1
1375.5	0.543204	0.00503151	ENSMUSG00000044894	Uqcrq
900.663	0.542888	0.00332337	ENSMUSG00000087370	Tmem170b
635.431	0.540102	0.00556427	ENSMUSG00000025521	Tmem192
1311.44	0.538414	0.00314439	ENSMUSG00000027340	Slc23a2
5765.05	0.538367	0.00380214	ENSMUSG00000000346	Dazap2
7110.45	0.535684	0.0052781	ENSMUSG00000019173	Rab5c
897.862	0.535083	0.00615925	ENSMUSG00000062421	Arf2
1124.2	0.533686	0.00981344	ENSMUSG00000038034	Igsf8
3122.18	0.532789	0.00475758	ENSMUSG00000041390	Mdfic
634.506	0.531744	0.00114368	ENSMUSG00000021285	Ppp1r13b
1117.07	0.531445	0.00022629	ENSMUSG00000068015	Lrch1
12272.3	0.530916	0.00852814	ENSMUSG00000024308	Tapbp
5483.81	0.528909	0.00731253	ENSMUSG00000050721	Plekho2
2681.23	0.528382	0.00438423	ENSMUSG00000026112	Coa5
940.07	0.527594	0.00447288	ENSMUSG00000018672	Copz2
8072.81	0.527398	1.54496e-05	ENSMUSG00000031996	Aplp2
3705.66	0.52616	0.00707867	ENSMUSG00000000278	Scpep1
1306.93	0.525993	0.001304	ENSMUSG00000015133	Lrrk1
5403.58	0.525203	0.00295167	ENSMUSG00000021248	Tmed10
9409.18	0.524707	0.00860433	ENSMUSG00000033880	Lgals3bp
797.378	0.524403	0.0001308	ENSMUSG00000025512	Chid1
3960.41	0.524	0.00860053	ENSMUSG00000022378	Fam49b
323.882	0.523429	0.000177951	ENSMUSG00000071350	Setdb2
435.282	0.52289	0.000219237	ENSMUSG00000061533	Cep128
4955.4	0.519822	2.03207e-05	ENSMUSG00000032328	Tmem30a
543.202	0.515847	0.00300801	ENSMUSG00000036249	Rbm43
1108.18	0.515364	0.000118654	ENSMUSG00000028894	Inpp5b
595.04	0.514593	0.000470045	ENSMUSG00000042271	Nxt2
1147.98	0.514291	0.000108388	ENSMUSG00000039197	Adk
811.269	0.513522	0.009291	ENSMUSG00000053799	Exoc6
1632.16	0.513137	0.00420487	ENSMUSG00000031666	Rbl2
7310.25	0.510451	0.00761981	ENSMUSG00000020152	Actr2
747.047	0.509261	0.00602384	ENSMUSG00000022503	Nubp1
769.955	0.506369	8.35161e-07	ENSMUSG00000027010	Slc25a12
6721.14	0.502082	0.0024605	ENSMUSG00000026535	Ifi202b
1641.8	0.497795	0.0050531	ENSMUSG00000031532	Saraf
3005.11	0.493473	0.00437306	ENSMUSG00000004665	Cnn2
1405.52	0.492075	0.000370953	ENSMUSG00000020919	Stat5b
316.679	0.489662	0.00162388	ENSMUSG00000043061	Tmem18
1347.24	0.488169	0.00854727	ENSMUSG00000042350	Arel1
1513.38	0.481652	9.68392e-05	ENSMUSG00000021408	Ripk1
532.784	0.479325	0.00169096	ENSMUSG00000020520	Galnt10
2227.67	0.479245	0.00860053	ENSMUSG00000060601	Nr1h2
4778.12	0.478764	0.000405459	ENSMUSG00000061665	Cd2ap
2515.09	0.477562	0.00850142	ENSMUSG00000026469	Xpr1
2813.52	0.471895	0.00519647	ENSMUSG00000028381	Ugcg
288.03	0.470737	0.00778534	ENSMUSG00000024446	Rpp21
481.361	0.464029	0.00477957	ENSMUSG00000024414	Mrpl27
703.081	0.463244	0.0076224	ENSMUSG00000034932	Mrpl54
4565.91	0.461851	0.00976164	ENSMUSG00000024789	Jak2
576.833	0.4607	0.00626237	ENSMUSG00000015214	Mtmr1
2385.99	0.460528	1.37218e-05	ENSMUSG00000036461	Elf1
1821.41	0.454925	0.000925002	ENSMUSG00000018286	Psmb6
2788.75	0.453314	0.00487353	ENSMUSG00000031627	Irf2
1632.46	0.449164	2.01607e-06	ENSMUSG00000023973	Cnpy3
447.87	0.447125	0.00294671	ENSMUSG00000039480	Nt5dc1
1541.58	0.446364	0.00866227	ENSMUSG00000020134	Peli1
322.495	0.446241	0.00475758	ENSMUSG00000074170	Plekhf1
848.464	0.441817	0.00948095	ENSMUSG00000013822	Elof1
3752.55	0.438806	0.00647924	ENSMUSG00000024513	Mbd2
805.472	0.438082	0.00342268	ENSMUSG00000034875	Nudt19
1281	0.438069	2.03455e-05	ENSMUSG00000048731	Ggnbp1
997.751	0.437121	0.00926644	ENSMUSG00000046519	Golph3l
4237.44	0.436473	0.00446929	ENSMUSG00000016528	Mapkapk2
743.658	0.434657	0.00484312	ENSMUSG00000051864	Tbc1d22a
9901.38	0.432475	0.0026821	ENSMUSG00000023010	Tmbim6
1250.64	0.430871	0.00259224	ENSMUSG00000022370	Mrpl13
35351.7	0.428405	0.00379793	ENSMUSG00000022587	Ly6e
919.618	0.414955	0.00201546	ENSMUSG00000041115	Iqsec2
4591.04	0.413848	0.00206862	ENSMUSG00000057789	Bak1
1265.67	0.413824	0.0070154	ENSMUSG00000010936	Vac14
413.671	0.408841	0.000468277	ENSMUSG00000027845	Dclre1b
3004.56	0.407564	0.00371361	ENSMUSG00000020476	Dbnl
1244.44	0.40358	0.00231377	ENSMUSG00000033392	Clasp2
4334.62	0.403567	0.00489731	ENSMUSG00000020611	Gna13
301.766	0.401448	0.00660484	ENSMUSG00000052395	Rft1
1943.72	0.400012	0.00534471	ENSMUSG00000038658	Ric1
1993.99	0.399023	0.00521443	ENSMUSG00000028098	Rnf115
2291.17	0.39619	0.00316837	ENSMUSG00000020946	Gosr2
681.522	0.392571	0.000353918	ENSMUSG00000038544	Inip
1025.07	0.391136	0.00110764	ENSMUSG00000048264	Dip2c
754.726	0.38692	9.22023e-05	ENSMUSG00000032468	Armc8
1920.62	0.385621	0.00248601	ENSMUSG00000004460	Dnajb11
856.44	0.38305	0.000474578	ENSMUSG00000047694	Yipf6
550.606	0.378359	0.00586834	ENSMUSG00000041733	Coq5
3645.68	0.375774	0.000805162	ENSMUSG00000058587	Tmod3
583.499	0.374096	0.00699241	ENSMUSG00000063236	1110038F14Rik
4370.36	0.370292	0.000539439	ENSMUSG00000026466	Tor1aip1
1671.3	0.364753	0.00487353	ENSMUSG00000052456	Asna1
1126.62	0.363657	0.00142154	ENSMUSG00000027007	Itprid2
3400.32	0.35919	0.00318705	ENSMUSG00000070372	Capza1
590.279	0.353673	0.00667626	ENSMUSG00000032120	C2cd2l
1202.85	0.349233	0.0074991	ENSMUSG00000031792	Usb1
1217.56	0.343432	0.0030382	ENSMUSG00000056268	Dennd1b
2409.78	0.343204	0.00684724	ENSMUSG00000060992	Copz1
9517.76	0.332954	6.13431e-05	ENSMUSG00000033161	Atp1a1
2139.73	0.313659	0.00463732	ENSMUSG00000034290	Nek9
2383.9	0.303987	0.00462805	ENSMUSG00000020700	Map3k3
2914.66	0.295674	0.00010564	ENSMUSG00000026159	Agfg1
2162.45	0.293146	0.00951213	ENSMUSG00000041645	Ddx24
3650.73	0.291274	0.0024297	ENSMUSG00000097479	NA
3058.02	0.290737	0.0048033	ENSMUSG00000020964	Sel1l
1256.24	0.284578	0.00506386	ENSMUSG00000031819	Emc8
2284.72	0.281636	0.00946367	ENSMUSG00000039285	Azi2
1963.31	0.281195	0.00508814	ENSMUSG00000038619	Ensa
5411.95	0.28016	0.00444108	ENSMUSG00000062270	Morf4l1
5411.95	0.28016	0.00444108	ENSMUSG00000062270	Morf4l1b
804.671	0.275864	0.00876599	ENSMUSG00000097620	NA
1310.74	0.274462	0.00251134	ENSMUSG00000027957	Slc35a3
1739.06	0.270576	0.00130222	ENSMUSG00000000708	Kat2b
2189.02	0.239388	0.00550403	ENSMUSG00000020864	Ankrd40
3933.89	0.205235	0.0053584	ENSMUSG00000020790	Ankfy1
1499.29	-0.213579	0.00959279	ENSMUSG00000026925	Inpp5e
1782.87	-0.261636	0.00981344	ENSMUSG00000029550	Sppl3
1110.16	-0.264002	0.00311277	ENSMUSG00000020888	Dvl2
642.582	-0.267128	0.00554287	ENSMUSG00000026754	Golga1
1373.02	-0.275646	0.000613666	ENSMUSG00000000902	Smarcb1
2433.27	-0.277524	0.00667778	ENSMUSG00000029647	Pan3
1032.45	-0.277615	0.00684225	ENSMUSG00000013465	Nelfb
4719.44	-0.278685	0.0050531	ENSMUSG00000036241	Ube2r2
1202.79	-0.291905	0.00221127	ENSMUSG00000031985	Gnpat
3629.68	-0.299571	0.0041218	ENSMUSG00000037058	Paip2
6741.3	-0.308949	0.00648062	ENSMUSG00000063015	Ccni
1695.67	-0.310242	0.0050531	ENSMUSG00000053774	Ubxn7
1054.26	-0.315222	0.00234567	ENSMUSG00000019977	Hbs1l
1237.07	-0.328683	0.000451511	ENSMUSG00000019518	Ap4m1
4647.94	-0.330605	0.0012533	ENSMUSG00000054611	Kdm2a
1749.2	-0.335905	0.000208364	ENSMUSG00000028962	Slc4a2
3672.79	-0.336123	0.00660484	ENSMUSG00000074698	Csnk2a1
62015.7	-0.347664	0.0027186	ENSMUSG00000026728	Vim
1795.36	-0.34816	0.00498539	ENSMUSG00000025736	Jmjd8
2307.34	-0.354783	0.00100557	ENSMUSG00000031065	Cdk16
5185.86	-0.357142	0.00343768	ENSMUSG00000015143	Actn1
1405.67	-0.362447	0.00350715	ENSMUSG00000036893	Ehmt1
4800.63	-0.364119	0.00660484	ENSMUSG00000016921	Srsf6
2940.78	-0.369764	0.00903141	ENSMUSG00000029203	Ube2k
606.115	-0.371282	0.000956561	ENSMUSG00000074918	Inafm2
877.45	-0.375065	0.00962496	ENSMUSG00000097346	NA
792.926	-0.376874	0.00562464	ENSMUSG00000029703	Lrwd1
3737.13	-0.378547	0.00442101	ENSMUSG00000035621	Midn
1108.5	-0.378891	0.00850409	ENSMUSG00000025209	Twnk
1910.8	-0.381071	0.000891049	ENSMUSG00000038848	Ythdf1
1363.24	-0.382491	0.00980809	ENSMUSG00000029863	Casp2
492.486	-0.383434	0.00736509	ENSMUSG00000046962	Zbtb21
1572.17	-0.385106	0.00837517	ENSMUSG00000024068	Spast
2561.38	-0.385902	0.00314439	ENSMUSG00000031865	Dctn1
3528.56	-0.387444	0.000168284	ENSMUSG00000025034	Trim8
586.058	-0.391417	0.000447991	ENSMUSG00000025237	Parp6
1324.28	-0.395842	0.00733941	ENSMUSG00000025409	Mbd6
577.236	-0.399622	0.000621405	ENSMUSG00000072693	NA
706.147	-0.399767	0.00912038	ENSMUSG00000023084	Lrrc71
1686.42	-0.403391	0.00444108	ENSMUSG00000021555	Naa35
1307.45	-0.403615	0.00139802	ENSMUSG00000020288	Ahsa2
1614.98	-0.404913	0.000521495	ENSMUSG00000024855	Pacs1
819.585	-0.406054	0.000688289	ENSMUSG00000025231	Sufu
2613.31	-0.407011	0.00158058	ENSMUSG00000025220	Oga
1499.82	-0.410592	0.00362418	ENSMUSG00000031145	Prickle3
4366.08	-0.414943	0.000703048	ENSMUSG00000025066	Sfr1
1427.02	-0.424279	0.000573415	ENSMUSG00000032182	Yipf2
1504.47	-0.426782	0.00682841	ENSMUSG00000038784	Cnot4
1552.12	-0.428383	0.00158686	ENSMUSG00000020536	Llgl1
3121.48	-0.428385	0.00464062	ENSMUSG00000042605	Atxn2
4659.38	-0.428803	0.00371342	ENSMUSG00000020074	Ccar1
995.653	-0.434052	0.00414438	ENSMUSG00000036555	Iqce
940.795	-0.434103	0.00620255	ENSMUSG00000033589	Reep4
7725.48	-0.435439	0.00702356	ENSMUSG00000063065	Mapk3
7095.91	-0.435631	0.00578915	ENSMUSG00000051695	Pcbp1
1158.16	-0.440435	0.000980579	ENSMUSG00000097272	NA
554.546	-0.440849	0.00413352	ENSMUSG00000078695	Cisd3
453.793	-0.441348	0.00380214	ENSMUSG00000030094	Xpc
1027.25	-0.44421	0.00438436	ENSMUSG00000030315	Vgll4
6416.46	-0.446921	0.000321442	ENSMUSG00000032966	Fkbp1a
2220.71	-0.448611	0.00603451	ENSMUSG00000010663	Fads1
2195.84	-0.450225	0.00209364	ENSMUSG00000043895	S1pr2
2759.4	-0.450528	0.00662561	ENSMUSG00000025959	Klf7
1175.23	-0.45118	0.00511253	ENSMUSG00000039804	Ncoa5
559.486	-0.455184	0.00870806	ENSMUSG00000028973	Abcb8
2351.95	-0.456252	0.00974449	ENSMUSG00000005893	Nr2c2
2033.98	-0.4582	0.00909271	ENSMUSG00000025212	Sfxn3
1961.35	-0.461313	0.00444108	ENSMUSG00000107659	NA
1710.38	-0.475616	0.00329389	ENSMUSG00000038290	Smg6
579.18	-0.476829	0.0014728	ENSMUSG00000047554	Tmem41b
1823.09	-0.47782	0.00334266	ENSMUSG00000030245	Golt1b
689.009	-0.479086	0.00291981	ENSMUSG00000009905	Kdsr
1105.54	-0.479124	0.00144207	ENSMUSG00000036026	Tmem63b
1312.29	-0.479546	0.00278907	ENSMUSG00000037552	Plekhg2
548.421	-0.481853	0.00662561	ENSMUSG00000115049	NA
1782.47	-0.485612	0.00185066	ENSMUSG00000014551	Mrps25
1016.51	-0.491213	0.00521234	ENSMUSG00000047412	Zbtb44
2581.18	-0.491337	0.00506403	ENSMUSG00000030180	Kdm5a
8413.76	-0.491603	0.00145421	ENSMUSG00000057738	Sptan1
467.234	-0.499101	0.00916181	ENSMUSG00000039130	Zc3hc1
919.919	-0.50028	0.00343621	ENSMUSG00000034522	Zfp395
294.559	-0.502695	0.00135942	ENSMUSG00000038141	Tmem181a
576.992	-0.502828	0.00477957	ENSMUSG00000042369	Rbm45
1048.37	-0.504544	0.00212057	ENSMUSG00000051934	Spats2
719.526	-0.504781	0.00459729	ENSMUSG00000032657	Fam189b
714.57	-0.512073	3.92384e-07	ENSMUSG00000000148	Brat1
619.966	-0.512379	0.00151903	ENSMUSG00000029179	Zcchc4
1451.16	-0.512674	0.00417925	ENSMUSG00000029714	Gigyf1
1388.27	-0.512954	0.00918082	ENSMUSG00000028032	Papss1
453.017	-0.51442	0.00610405	ENSMUSG00000039254	Pomt1
323.523	-0.514934	0.0081204	ENSMUSG00000040841	Six5
3122.29	-0.515241	0.000205414	ENSMUSG00000030002	Dusp11
734.05	-0.516534	3.75395e-06	ENSMUSG00000027510	Rbm38
1398.26	-0.519142	0.00783245	ENSMUSG00000058704	Memo1
892.219	-0.520805	0.00151396	ENSMUSG00000074129	Rpl13a
1133.46	-0.528169	0.00107841	ENSMUSG00000039117	Taf4
351.22	-0.528882	0.00735862	ENSMUSG00000042595	Fam199x
202.021	-0.530233	0.00506386	ENSMUSG00000058173	Smco4
367.037	-0.533846	0.00677181	ENSMUSG00000033760	Rbm4b
621.865	-0.534353	0.0031458	ENSMUSG00000039242	B3galnt2
2951.17	-0.534367	0.00170758	ENSMUSG00000022010	Tsc22d1
790.082	-0.535993	0.00494368	ENSMUSG00000018537	Pcgf2
3483.26	-0.539194	0.00296635	ENSMUSG00000031146	Plp2
2954.99	-0.539243	0.00262548	ENSMUSG00000012535	Tnpo3
750.943	-0.543492	0.00247192	ENSMUSG00000020156	Pwwp3a
1852.88	-0.54676	0.0004796	ENSMUSG00000024960	Plcb3
1285.12	-0.546784	0.00462805	ENSMUSG00000048668	Rhno1
550.848	-0.546879	0.00977862	ENSMUSG00000024299	Adamts10
1848.1	-0.554021	0.00365389	ENSMUSG00000030204	Ddx47
1676.16	-0.55797	0.000611478	ENSMUSG00000039646	Vasn
408.267	-0.558209	0.00771125	ENSMUSG00000026915	Strbp
4324.85	-0.559312	0.00105833	ENSMUSG00000060261	Gtf2i
3754.22	-0.561196	0.000857002	ENSMUSG00000032712	Resf1
689.169	-0.562041	0.00222074	ENSMUSG00000040112	Mrps35
744.548	-0.5643	0.00121636	ENSMUSG00000041801	Phlda3
190.721	-0.567223	0.000856859	ENSMUSG00000027274	Mkks
425.823	-0.570935	0.00303442	ENSMUSG00000074813	NA
228.598	-0.575137	0.000638941	ENSMUSG00000030555	Ttc23
553.771	-0.575645	6.56853e-06	ENSMUSG00000034101	Ctnnd1
1577.12	-0.575882	0.00465361	ENSMUSG00000033769	Exoc6b
1784.76	-0.579637	0.00918082	ENSMUSG00000029920	Smarcad1
1467.26	-0.581804	0.00522637	ENSMUSG00000036356	Csgalnact1
427.942	-0.58232	0.00316159	ENSMUSG00000060862	Zbtb40
1607.7	-0.586952	9.24154e-05	ENSMUSG00000025764	Jade1
726.534	-0.588143	0.00285943	ENSMUSG00000038563	Efl1
165.006	-0.591364	0.00160632	ENSMUSG00000020895	Tmem107
2950.42	-0.592994	0.00446929	ENSMUSG00000040785	Ttc3
214.296	-0.593735	0.00095317	ENSMUSG00000023935	Spats1
309.415	-0.597547	0.0012052	ENSMUSG00000025137	Pcyt2
1065.66	-0.599284	0.000944206	ENSMUSG00000021670	Hmgcr
187.03	-0.599533	0.00438436	ENSMUSG00000037243	Zfp692
998.847	-0.601443	0.000554409	ENSMUSG00000048930	Tada3
308.363	-0.604483	0.00196446	ENSMUSG00000014039	Prdm15
1200.29	-0.606186	0.00647185	ENSMUSG00000034863	Ano8
5747.43	-0.607151	7.8063e-07	ENSMUSG00000029581	Fscn1
2680.19	-0.608002	0.0032138	ENSMUSG00000005534	Insr
279.23	-0.608511	0.00252046	ENSMUSG00000086472	NA
2758.21	-0.608813	0.000461935	ENSMUSG00000029817	Tra2a
1120.1	-0.616435	0.00222751	ENSMUSG00000026563	Tada1
2298.01	-0.616999	0.000173152	ENSMUSG00000042506	Usp22
2459.51	-0.619643	0.00414457	ENSMUSG00000037679	Inf2
801.312	-0.621113	0.00354421	ENSMUSG00000040669	Phc1
796.132	-0.625087	0.00801954	ENSMUSG00000062312	Erbb2
1590.34	-0.629943	0.00807298	ENSMUSG00000042207	Kdm5b
235.848	-0.633078	8.9766e-05	ENSMUSG00000024426	Atat1
1933.75	-0.633666	0.00481871	ENSMUSG00000029710	Ephb4
243.233	-0.634249	0.00136042	ENSMUSG00000032392	Parp16
729.481	-0.634424	0.00346325	ENSMUSG00000021013	Ttc8
5997.9	-0.635869	0.00407383	ENSMUSG00000096210	H1f0
942.19	-0.635961	0.000978265	ENSMUSG00000058454	Dhcr7
394.65	-0.639697	0.00379793	ENSMUSG00000095253	Zfp799
4009.02	-0.643658	0.00916181	ENSMUSG00000040322	Slc25a24
1828.66	-0.6446	0.00890297	ENSMUSG00000001521	Tulp3
751.354	-0.644934	0.00893565	ENSMUSG00000089762	Ier5l
287.196	-0.644976	0.00163576	ENSMUSG00000068250	Amn1
194.98	-0.649345	7.86339e-05	ENSMUSG00000073147	5031425E22Rik
749.405	-0.650323	0.00914048	ENSMUSG00000104444	NA
334.588	-0.651755	0.00106885	ENSMUSG00000027223	Mapk8ip1
692.922	-0.652609	0.00410563	ENSMUSG00000045896	Paip2b
96.8008	-0.655307	0.00446929	ENSMUSG00000050945	Zfp438
1074.53	-0.658899	0.00501555	ENSMUSG00000066877	Nck2
947.089	-0.661298	0.00221629	ENSMUSG00000029833	Trim24
854.229	-0.66306	0.000533855	ENSMUSG00000017386	Traf4
2001.68	-0.664722	0.000363752	ENSMUSG00000016933	Plcg1
3573.95	-0.668079	0.00860053	ENSMUSG00000042594	Sh2b3
3166.24	-0.66829	0.0048033	ENSMUSG00000020674	Pxdn
355.187	-0.670243	0.00999168	ENSMUSG00000068115	Ninl
451.126	-0.670651	0.000745349	ENSMUSG00000042408	Zmym6
591.95	-0.672279	0.00481871	ENSMUSG00000002504	Slc9a3r2
79.3757	-0.674672	0.00837269	ENSMUSG00000044916	1700029I15Rik
716.763	-0.677673	0.000982648	ENSMUSG00000027276	Jag1
123.967	-0.679217	0.00515696	ENSMUSG00000063972	Nr6a1
171.264	-0.679437	0.00455316	ENSMUSG00000072949	Acot1
994.195	-0.679936	0.00469417	ENSMUSG00000034430	Zxdc
429.526	-0.681315	0.00213071	ENSMUSG00000022610	Mapk12
1308.73	-0.684522	0.00395393	ENSMUSG00000046546	Fam43a
1405.61	-0.688792	0.00218793	ENSMUSG00000093930	Hmgcs1
235.778	-0.689743	0.00224895	ENSMUSG00000028671	Gale
1544.54	-0.690827	0.00737859	ENSMUSG00000030079	Ruvbl1
515.603	-0.693126	0.00306706	ENSMUSG00000108282	NA
138.192	-0.694036	0.000429703	ENSMUSG00000038605	Samd10
1004.78	-0.695145	0.00354421	ENSMUSG00000048696	Mex3d
615.169	-0.695475	0.00223944	ENSMUSG00000042050	Wdr60
158.829	-0.695842	0.000764164	ENSMUSG00000059842	Zfp341
614.256	-0.697959	0.00560985	ENSMUSG00000039985	Sinhcaf
286.622	-0.698071	0.000809365	ENSMUSG00000042978	Sbk1
3303.65	-0.698103	0.000828642	ENSMUSG00000025402	Nab2
2454.19	-0.699152	0.000510149	ENSMUSG00000030036	Mogs
1750.92	-0.699711	0.000382267	ENSMUSG00000039108	Lsm14b
489.636	-0.709282	0.00635717	ENSMUSG00000085741	5430405H02Rik
615.472	-0.71072	0.000515723	ENSMUSG00000085385	NA
403.258	-0.715114	0.00520179	ENSMUSG00000026785	Pkn3
527.346	-0.72129	0.00228316	ENSMUSG00000062175	Tgif2
175.789	-0.724507	0.0013611	ENSMUSG00000097253	NA
203.891	-0.729653	0.0034897	ENSMUSG00000023832	Acat2
590.667	-0.73532	0.00630685	ENSMUSG00000049823	Zbtb12
1563.06	-0.737529	0.00412113	ENSMUSG00000044700	Tmem201
82.932	-0.737945	0.00555548	ENSMUSG00000014243	Zswim7
328.454	-0.739478	0.00619296	ENSMUSG00000066191	Anks6
70.2491	-0.739487	0.0081204	ENSMUSG00000029769	Ccdc136
1584.45	-0.742121	0.00174749	ENSMUSG00000040250	Ints13
380.252	-0.743652	0.00236219	ENSMUSG00000030051	Aplf
379.235	-0.745003	0.00897359	ENSMUSG00000045294	Insig1
395.252	-0.749655	0.00681607	ENSMUSG00000012889	Podnl1
1084.33	-0.759058	0.00549705	ENSMUSG00000014932	Yes1
354.914	-0.768176	7.15382e-11	ENSMUSG00000030166	Rad52
367.481	-0.769029	0.00436251	ENSMUSG00000000531	Grasp
1677.59	-0.774306	0.00676913	ENSMUSG00000021690	Jmy
2534.17	-0.776711	0.00456928	ENSMUSG00000029552	Tes
1727.09	-0.777466	0.00304533	ENSMUSG00000030172	Erc1
2835.78	-0.781263	0.00258457	ENSMUSG00000022463	Srebf2
875.181	-0.782595	0.00817546	ENSMUSG00000024665	Fads2
1656.69	-0.785554	0.00016029	ENSMUSG00000038538	Ubn2
106.802	-0.792152	0.00141596	ENSMUSG00000095123	NA
1686.62	-0.793543	0.000107952	ENSMUSG00000024451	Arap3
607.549	-0.794141	1.7287e-05	ENSMUSG00000027610	Gss
3129.03	-0.795971	0.00104951	ENSMUSG00000018417	Myo1b
965.41	-0.797399	0.00569791	ENSMUSG00000074578	Zfas1
2623.04	-0.804176	0.00315359	ENSMUSG00000038648	Creb3l2
108.185	-0.807005	0.00799074	ENSMUSG00000074923	Pak6
1789.93	-0.813474	0.000113653	ENSMUSG00000032643	Fhl3
2648.97	-0.813889	0.00095317	ENSMUSG00000051166	Eml5
193.198	-0.814116	0.00161652	ENSMUSG00000033256	Shf
1808.15	-0.819563	0.000191108	ENSMUSG00000025372	Baiap2
44.2961	-0.82059	0.00606873	ENSMUSG00000096971	4930556M19Rik
741.982	-0.822432	0.00387421	ENSMUSG00000032883	Acsl3
2148.31	-0.824285	0.00226064	ENSMUSG00000034765	Dusp5
367.055	-0.826313	0.000735014	ENSMUSG00000035451	Foxa1
786.882	-0.826731	0.00249987	ENSMUSG00000040102	Klhl42
544.751	-0.8287	0.00513036	ENSMUSG00000075028	Prdm11
1009.55	-0.833518	0.000840203	ENSMUSG00000043099	Hic1
297.226	-0.841225	3.32789e-08	ENSMUSG00000037568	Vash2
367.804	-0.843142	0.000318931	ENSMUSG00000030060	Hmces
3047.61	-0.84844	0.00516694	ENSMUSG00000029094	Afap1
1192.91	-0.849809	0.000234834	ENSMUSG00000031161	Hdac6
433.281	-0.85014	4.55889e-06	ENSMUSG00000005447	Pafah1b3
826.17	-0.854547	0.00267394	ENSMUSG00000046731	Kctd11
724.86	-0.865636	0.00247357	ENSMUSG00000029821	Gsdme
3741.72	-0.865679	0.00343823	ENSMUSG00000032402	Smad3
1548.92	-0.87082	3.13212e-05	ENSMUSG00000037613	Tnfrsf23
1479.64	-0.879285	0.00853125	ENSMUSG00000060568	Fam78b
1191.46	-0.88188	0.00763969	ENSMUSG00000015053	Gata2
76.721	-0.886353	0.000684713	ENSMUSG00000086741	Gm15816
723.82	-0.889413	0.0004517	ENSMUSG00000060206	Zfp462
362.565	-0.895955	0.00211008	ENSMUSG00000033105	Lss
788.474	-0.896925	0.00662561	ENSMUSG00000001120	Pcbp3
2940.59	-0.901191	0.00712035	ENSMUSG00000053470	Kdm3a
6153.66	-0.912451	0.000300082	ENSMUSG00000016487	Ppfibp1
481.611	-0.923785	0.0062611	ENSMUSG00000039680	Mrps6
849.364	-0.926578	0.00185472	ENSMUSG00000008305	Tle1
95.0713	-0.932467	0.00095317	ENSMUSG00000073236	2500004C02Rik
461.397	-0.932613	0.00133578	ENSMUSG00000097204	NA
1400.25	-0.950358	0.000468409	ENSMUSG00000037239	Spred3
82.7361	-0.957224	0.00369366	ENSMUSG00000068263	Efcc1
143.639	-0.957775	0.000637342	ENSMUSG00000030145	Zfp248
2270.96	-0.962506	0.000306898	ENSMUSG00000025986	Slc39a10
369.58	-0.966609	1.04432e-05	ENSMUSG00000030032	Wdr54
4059.34	-0.972639	0.00946367	ENSMUSG00000038388	Mpp6
1175.5	-0.973567	0.00317356	ENSMUSG00000041025	Iffo2
626.875	-0.976172	0.00648062	ENSMUSG00000087193	NA
3145.05	-0.984426	0.000613666	ENSMUSG00000039231	Suv39h1
690.214	-1.00426	0.000845732	ENSMUSG00000045934	Mtmr11
400.456	-1.00808	0.000587373	ENSMUSG00000080316	Spaca6
399.733	-1.01545	0.00553604	ENSMUSG00000045095	Magi1
399.733	-1.01545	0.00553604	ENSMUSG00000045095	4930511A08Rik
45.8087	-1.0255	0.00178339	ENSMUSG00000102302	Gm38190
294.908	-1.03531	0.00555011	ENSMUSG00000049409	Prokr1
57.2788	-1.03675	0.00818859	ENSMUSG00000086494	2210417A02Rik
6060.3	-1.05088	0.000528603	ENSMUSG00000076431	Sox4
147.02	-1.05347	0.00577846	ENSMUSG00000037904	Ankrd9
5322	-1.06879	0.000524101	ENSMUSG00000097461	Gm26735
51.7935	-1.06989	0.00217431	ENSMUSG00000097633	Gm16617
130.446	-1.07323	0.000254744	ENSMUSG00000098318	Lockd
644.367	-1.0857	0.00815957	ENSMUSG00000046668	Cxxc5
362.046	-1.08661	2.01607e-06	ENSMUSG00000034930	Rtkn
502.748	-1.09045	0.00743692	ENSMUSG00000025494	Sigirr
1112.09	-1.09696	0.00794269	ENSMUSG00000063455	D630045J12Rik
666.426	-1.09798	0.00731696	ENSMUSG00000006019	Dhx34
271.122	-1.10789	0.00161652	ENSMUSG00000031861	Lpar2
75.5599	-1.11274	3.12375e-05	ENSMUSG00000110652	Gm33023
12550	-1.11304	0.002286	ENSMUSG00000001435	Col18a1
28.6818	-1.15263	0.00487353	ENSMUSG00000043993	2900052L18Rik
1513.55	-1.16049	8.20581e-08	ENSMUSG00000004562	Arhgef40
282.714	-1.17968	1.62496e-05	ENSMUSG00000021411	Pxdc1
247.634	-1.1891	0.000283109	ENSMUSG00000074604	Mgst2
236.393	-1.1892	0.00342489	ENSMUSG00000113852	Gm48062
783.479	-1.19494	0.00300592	ENSMUSG00000032387	Rbpms2
137.742	-1.19734	2.05911e-05	ENSMUSG00000020150	Gamt
394.195	-1.19887	2.08768e-06	ENSMUSG00000040734	Ppp1r13l
10825.8	-1.20748	0.00048571	ENSMUSG00000001119	Col6a1
509.266	-1.21098	0.00328687	ENSMUSG00000041351	Rap1gap
185.638	-1.21192	0.00122111	ENSMUSG00000016526	Dyrk3
1056.59	-1.22338	0.00314894	ENSMUSG00000078190	Dnm3os
1783.05	-1.23726	0.000978265	ENSMUSG00000023805	Synj2
41.0901	-1.25833	0.00114368	ENSMUSG00000085049	Parvaos
3776.97	-1.26252	0.00319758	ENSMUSG00000001507	Itga3
464.269	-1.26473	0.0012533	ENSMUSG00000034460	Six4
696.227	-1.27747	0.00507215	ENSMUSG00000097654	Gm26714
920.073	-1.29	3.63193e-05	ENSMUSG00000010751	Tnfrsf22
46.3965	-1.29159	0.00294384	ENSMUSG00000107593	Gm44097
1551.33	-1.29264	0.00431283	ENSMUSG00000046733	Gprc5a
106.525	-1.29402	0.00598848	ENSMUSG00000058258	Idi1
351.115	-1.29509	3.16872e-06	ENSMUSG00000031880	Rrad
3626.82	-1.29634	0.00118093	ENSMUSG00000020099	Unc5b
51.814	-1.29865	0.000122916	ENSMUSG00000117893	Gm46658
47.8315	-1.3035	0.00641177	ENSMUSG00000086847	Tbx3os2
5932.98	-1.32841	0.00342268	ENSMUSG00000020241	Col6a2
43.5213	-1.32981	0.000441998	ENSMUSG00000092570	Plut
552.439	-1.3339	6.67376e-05	ENSMUSG00000021359	Tfap2a
1180.79	-1.34477	0.000554758	ENSMUSG00000001467	Cyp51
38.5094	-1.36012	0.00169096	ENSMUSG00000097254	C430042M11Rik
43.188	-1.36042	0.00827019	ENSMUSG00000023443	Esx1
1011.81	-1.36223	5.6115e-07	ENSMUSG00000045838	Ccdc9b
1493.33	-1.36849	0.00569336	ENSMUSG00000038456	Dennd2a
30.197	-1.37977	0.00385567	ENSMUSG00000104861	3110039M20Rik
41.173	-1.38597	0.00691881	ENSMUSG00000105954	Gm42793
1641.1	-1.393	5.37129e-05	ENSMUSG00000056313	Tcim
929.4	-1.39767	0.00245172	ENSMUSG00000050271	Prag1
760.746	-1.40368	0.00943726	ENSMUSG00000031616	Ednra
3785.57	-1.41277	0.00100557	ENSMUSG00000024924	Vldlr
106.378	-1.41311	0.00122111	ENSMUSG00000114936	Gm47061
26.6566	-1.41572	0.00136062	ENSMUSG00000085316	D330050G23Rik
2700.13	-1.43238	0.00155792	ENSMUSG00000015533	Itga2
34.9739	-1.44587	0.00426308	ENSMUSG00000111481	Gm47652
776.863	-1.45063	0.000190723	ENSMUSG00000022351	Sqle
93.1542	-1.45803	0.00934918	ENSMUSG00000032281	Acsbg1
823.553	-1.46287	0.00278907	ENSMUSG00000037362	Ccn3
135.811	-1.46809	0.00027358	ENSMUSG00000019831	Wasf1
43.1933	-1.47221	0.00048571	ENSMUSG00000044641	Pard6b
20.3014	-1.47437	0.00601288	ENSMUSG00000118383	AC132253.9
30.6675	-1.49317	0.00485115	ENSMUSG00000046442	Ppm1e
48.8328	-1.50118	0.00327685	ENSMUSG00000027896	Slc16a4
472.53	-1.5044	0.000818602	ENSMUSG00000025921	Rdh10
413.719	-1.50542	0.0014793	ENSMUSG00000007989	Fzd3
294.577	-1.50838	0.00159212	ENSMUSG00000038295	Atg9b
130.546	-1.50963	0.000611478	ENSMUSG00000048644	Ctxn1
84.959	-1.53183	1.06517e-05	ENSMUSG00000021913	Ogdhl
802.331	-1.54896	0.00137547	ENSMUSG00000045349	Sh2d5
190.883	-1.55156	0.000219237	ENSMUSG00000118330	AC132148.1
1283.21	-1.5568	0.00870774	ENSMUSG00000053522	Lgals7
31.4922	-1.57154	0.00113088	ENSMUSG00000071537	Klrg2
990.002	-1.58461	0.000116976	ENSMUSG00000046318	Ccbe1
40.7567	-1.58597	7.40249e-05	ENSMUSG00000085395	Gm13056
32.3963	-1.59481	0.00553604	ENSMUSG00000050439	Enthd1
34.6462	-1.64194	0.00125064	ENSMUSG00000107667	C530044C16Rik
15.0327	-1.64917	0.00876891	ENSMUSG00000100798	Gm19589
24.3385	-1.67033	0.00731429	ENSMUSG00000029530	Ccr9
64.1951	-1.67782	0.00141596	ENSMUSG00000030638	Sh3gl3
32.0261	-1.68005	0.00271474	ENSMUSG00000004540	Psg17
54.101	-1.68991	3.32789e-08	ENSMUSG00000034209	Rasl10a
24.7522	-1.69204	6.49412e-05	ENSMUSG00000108049	Gm44168
83.146	-1.70548	0.00914249	ENSMUSG00000043102	Qrfp
125.798	-1.71395	0.00149878	ENSMUSG00000063975	Slco1a5
95.6119	-1.7309	0.00565956	ENSMUSG00000057762	Gm6169
216.643	-1.73756	0.00233747	ENSMUSG00000029019	Nppb
37.8778	-1.75861	0.000308071	ENSMUSG00000054537	Tmprss11e
715.965	-1.77411	6.61319e-09	ENSMUSG00000022528	Hes1
28.6201	-1.78211	0.00782133	ENSMUSG00000032744	Heyl
83.7819	-1.8244	0.000327661	ENSMUSG00000002012	Pnck
60.7126	-1.82445	0.00506381	ENSMUSG00000083518	Gm9429
27.5387	-1.89539	0.00512484	ENSMUSG00000043020	Wdr63
14.2349	-1.93888	0.000233734	ENSMUSG00000004988	Fxyd4
18.1879	-1.94621	0.00819698	ENSMUSG00000031163	Glod5
12.3896	-1.95237	0.00477957	ENSMUSG00000098843	Gm27240
836.758	-2.01114	0.00354421	ENSMUSG00000020042	Btbd11
47.8916	-2.0184	0.000800291	ENSMUSG00000085055	Gm15958
1685.66	-2.02055	0.00218024	ENSMUSG00000021342	Prl
278.819	-2.084	0.00751714	ENSMUSG00000076137	Gm26384
9.1988	-2.09221	0.00363432	ENSMUSG00000107682	Gm33024
14.132	-2.11566	0.000597834	ENSMUSG00000104626	Gm42675
15.9618	-2.11813	0.00959279	ENSMUSG00000046634	Pkd1l1
40.6536	-2.11973	0.00199004	ENSMUSG00000078161	Erich3
7.51936	-2.13648	0.00730648	ENSMUSG00000028738	Tas1r2
211.312	-2.1782	7.61817e-07	ENSMUSG00000031026	Trim66
423.858	-2.18713	4.42651e-05	ENSMUSG00000040035	Disp2
110.165	-2.19125	0.00593368	ENSMUSG00000057457	Phex
352.9	-2.19489	1.70683e-05	ENSMUSG00000058589	Anks1b
280.94	-2.2248	0.00164576	ENSMUSG00000001020	S100a4
19.4185	-2.23701	0.000156411	ENSMUSG00000053647	Gper1
111.674	-2.2372	0.000221632	ENSMUSG00000097960	A330074K22Rik
457.849	-2.30477	0.00448337	ENSMUSG00000030000	Add2
12.7222	-2.31893	0.000554583	ENSMUSG00000056553	Ptprn2
10.8065	-2.49226	0.0028243	ENSMUSG00000118080	AC141471.3
273.938	-2.49707	0.000291221	ENSMUSG00000031364	Grpr
79.7787	-2.51427	0.00876891	ENSMUSG00000107842	Gm44089
500.25	-2.51742	0.000143241	ENSMUSG00000000567	Sox9
46.3639	-2.53318	1.69574e-09	ENSMUSG00000037428	Vgf
663.443	-2.54396	9.42659e-05	ENSMUSG00000049265	Kcnk3
18.4622	-2.59711	0.0036552	ENSMUSG00000017868	Sgk2
541.847	-2.61989	0.00106605	ENSMUSG00000025582	Nptx1
139.816	-2.63988	0.000454747	ENSMUSG00000053214	Gm9899
20.2991	-2.70785	0.000640601	ENSMUSG00000117840	AC141471.1
8.47669	-2.83544	0.00493624	ENSMUSG00000036872	Abcc12
10.3589	-2.93769	0.000342807	ENSMUSG00000104339	C130089K02Rik
4.97371	-2.95213	0.00922642	ENSMUSG00000110077	Gm45632
88.6688	-3.15327	9.55163e-08	ENSMUSG00000114957	Gm47316
3.81929	-3.34986	0.00319169	ENSMUSG00000030325	Klrb1c
23.8224	-3.52759	1.16467e-08	ENSMUSG00000118378	AC123702.1
93.578	-3.63692	5.31103e-05	ENSMUSG00000071112	Spx
9.21888	-3.81214	0.00139927	ENSMUSG00000031325	4930519F16Rik
96.1388	-3.95183	0.000232915	ENSMUSG00000032357	Tinag
96.6538	-3.9921	1.27779e-05	ENSMUSG00000098370	Gm19541
5.57186	-4.06419	0.000718996	ENSMUSG00000070419	Cyp3a57
